# Supplementary material for: Integrated Analysis of Differential miRNA and mRNA Expression Profiles in Human Radioresistant and Radiosensitive Nasopharyngeal Carcinoma Cells
Source: PLoS One. 2014 Jan 31;9(1):e87767. doi: 10.1371/journal.pone.0087767 (PMC3909230; doi:10.1371/journal.pone.0087767)
Supplement: Table S2 — Bulge-LoopTM miRNA qPCR primers item number of miRNAs and U6. (XLS) [file pone.0087767.s004.xls]

## Sheet: Sheet1
Supplementary Table S2. Bulge-LoopTM miRNA qPCR primers item number of miRNAs and U6 synthesized by RiboBio company
No.	miRNA	Sanger Accession No.	Reverse transcription primer (Item No.)	Upstream primer (Item No.)	Downstream primer (Item No.)
1	hsa-let-7e	MIMAT0000066	SSD809230074	SSD809230766	SSD0892261711
2	hsa-miR-193b-3p	MIMAT0002819	SSD809230239	SSD809230931	SSD0892261711
3	hsa-miR-762	MIMAT0010313	SSD809230311	SSD809231003	SSD089261711
4	hsa-miR-224-5p	MIMAT0000281	SSD809230259	SSD809230951	SSD0892261711
5	hsa-miR-130a-3p	MIMAT0000425	SSD809230132	SSD809230824	SSD0892261711
6	hsa-miR-203a	MIMAT0000264	SSD809230231	SSD809230923	SSD0892261711
7	hsa-miR-23a-3p	MIMAT0000078	SSD809230260	SSD809230952	SSD0892261711
8	hsa-miR-24-3p	MIMAT0000080	SSD809230262	SSD809230954	SSD0892261711
9	hsa-miR-30a-3p	MIMAT0000088	SSD809231479	SSD809231642	SSD0892261711
10	hsa-miR-660	MIMAT0003338	SSD809230622	SSD090625036	SSD0892261711
11	U6		SSD0904071008	SSD0904071006	SSD0904071007
