# Supplementary material for: Integrated Analysis of Differential miRNA and mRNA Expression Profiles in Human Radioresistant and Radiosensitive Nasopharyngeal Carcinoma Cells
Source: PLoS One. 2014 Jan 31;9(1):e87767. doi: 10.1371/journal.pone.0087767 (PMC3909230; doi:10.1371/journal.pone.0087767)
Supplement: Table S3 — Gene symbols, primer sequences, and product sizes of selected 8 mRNAs. (XLS) [file pone.0087767.s005.xls]

## Sheet: primer sequence
Supplementary Table S3. Gene symbols, primer sequences, and product sizes of selected 8 mRNAs
No.	Gene symbols	GenBank Accession No.	Primer sequences(5’-3’)	Product sizes(bp)
1	CCNG2	NM_004354	F: CCAGAACCTCCACAACAGC	123
			R: AGACTCTCCTCTCCACAACTC
2	CXCR4	NM_003467	F: CAGTCTGGACCGCTACCT	204
			R: ACAACCACCCACAAGTCA
3	DUSP1	NM_004417	F: ACCACCACCGTGTTCAACTTC	93
			R: TGGGAGAGGTCGTAATGGGG
4	SOD2	NM_000636	F: TGGACAAACCTCAGCCCT	154
			R: TGAAACCAAGCCAACCC
5	IL6	NM_000600	F: CAAATTCGGTACATCCTCG	259
			R: CTCTGGCTTGTTCCTCACTA
6	IL8	NM_000584	F: TGGCAGCCTTCCTGATTT	236
			R: AACCCTCTGCACCCAGTT
7	THBS1	NM_003246	F: AGACTCCGCATCGCAAAGG	157
			R: TCACCACGTTGTTGTCAAGGG
8	VEGFA	NM_003376	F: ACAGGGATGAGGACACCG	233
			R: GGGCTGCTTCTTCCAACA
9	GAPDH	NM_002046	F: TGACTTCAACAGCGACACCCA	121
			R: CACCCTGTTGCTGTAGCCAAA
