# Supplementary material for: Integrated Analysis of Differential miRNA and mRNA Expression Profiles in Human Radioresistant and Radiosensitive Nasopharyngeal Carcinoma Cells
Source: PLoS One. 2014 Jan 31;9(1):e87767. doi: 10.1371/journal.pone.0087767 (PMC3909230; doi:10.1371/journal.pone.0087767)
Supplement: Table S4 — Differentially expressed mRNAs in radioresistantCNE2-IR and radiosensitive CNE-2 cells. (XLS) [file pone.0087767.s006.xls]

## Sheet: supplementary table S3
Supplementary Table S4. Differentially expressed mRNAs in radioresistantCNE2-IR and radiosensitive CNE-2 cells
ProbeSetID	Gene Symbol	Description	CNE2IR_1	CNE2IR_2	CNE2_1	CNE2_2	fold change_1	fold change_2	Fold Change	Chromosomal Location	Chromosome	Location	Start	End	Length	Orient	Synonymy
218729_at	LXN	latexin	344.077	429.903	13.8377	20.5196	24.8652	20.9509	22.5274	chr3q25.32	3	3q25.32	158384203	158390482	6280	-	ECI|TCI
210095_s_at	IGFBP3	insulin-like growth factor binding protein 3	933.165	1527.63	70.0918	60.27	13.3135	25.3463	18.8766	chr7p13-p12	7	7p13-p12	46050761	46059785	9025	-	BP-53|IBP3
204567_s_at	ABCG1	ATP-binding cassette, sub-family G (WHITE), member 1	55.1182	681.638	24.1352	19.6625	2.28373	34.6669	16.8218	chr21q22.3	21	21q22.3	43619799	43717354	97556	+	ABC8|MGC34313|WHITE1
204846_at	CP	ceruloplasmin (ferroxidase)	336.032	256.651	21.8957	18.2568	15.347	14.0578	14.7608	chr3q23-q25	3	3q23-q25	148890286	148939832	49547	-	CP-2
208170_s_at	TRIM31	tripartite motif-containing 31	351.332	565.984	38.3892	36.2006	9.15187	15.6347	12.2982	chr6p21.3	6	6p21.3	31668926	31679124	10199	-	C6orf13|HCG1|HCGI|RNF
202237_at	NNMT	nicotinamide N-methyltransferase	909.349	778.142	74.2904	79.7168	12.2405	9.76133	10.9572	chr11q23.1	11	11q23.1	114166535	114183238	16704	+	-
221577_x_at	GDF15	growth differentiation factor 15	365.673	3748.66	213.856	191.618	1.7099	19.5632	10.147	chr19p13.11	19	19p13.11	18496968	18499986	3019	+	GDF-15|MIC-1|MIC1|NAG-1|PDF|PLAB|PTGFB
210587_at	INHBE	inhibin, beta E	15.1371	219.092	11.9903	12.4272	1.26244	17.6301	9.59271	chr12q13.3	12	12q13.3	57849096	57851791	2696	+	MGC4638
227404_s_at	EGR1	early growth response 1	63.5372	674.325	49.5157	43.263	1.28317	15.5866	7.95293	chr5q31.1	5	5q31.1	137801181	137805004	3824	+	AT225|G0S30|KROX-24|NGFI-A|TIS8|ZIF-268|ZNF225
202859_x_at	IL8	interleukin 8	92.9851	1482.52	98.3359	111.977	0.945586	13.2395	7.49125	chr4q13-q21	4	4q13-q21	74606275	74609433	3159	+	CXCL8|GCP-1|GCP1|LECT|LUCT|LYNAP|MDNCF|MONAP|NAF|NAP-1|NAP1
207761_s_at	METTL7A	methyltransferase like 7A	410.189	445.683	61.0452	56.0761	6.71943	7.94782	7.30756	chr12q13.13	12	12q13.13	51318534	51326300	7767	+	AAM-B|DKFZp586A0522
227099_s_at	LOC387763	hypothetical LOC387763	41.1038	305.539	20.1229	27.7358	2.04264	11.0161	7.24305	chr11p11.2	11	11p11.2	44109952	44111266	1315	+	-
212531_at	LCN2	lipocalin 2	482.94	795.451	81.1913	106.225	5.94818	7.48839	6.82115	chr9q34	9	9q34	130911732	130915734	4003	+	24p3|NGAL
206758_at	EDN2	endothelin 2	301.345	394.854	63.813	42.1038	4.7223	9.37811	6.57307	chr1p34	1	1p34	41944446	41950344	5899	-	ET2|PPET2
205290_s_at	BMP2	bone morphogenetic protein 2	786.604	2652.58	271.854	252.188	2.89348	10.5183	6.5628	chr20p12	20	20p12	6819903	6832070	12168	+	BMP2A
218541_s_at	C8orf4	chromosome 8 open reading frame 4	43.7968	356.26	35.9752	26.3845	1.21742	13.5026	6.41532	chr8p11.2	8	8p11.2	40010989	40012821	1833	+	MGC22806|TC-1|TC1|hTC-1
205047_s_at	ASNS	asparagine synthetase	275.129	3143.16	282.851	276.089	0.9727	11.3846	6.11567	chr7q21.3	7	7q21.3	97481440	97501854	20415	-	TS11
230748_at	SLC16A6	solute carrier family 16, member 6 (monocarboxylic acid transporter 7)	218.564	253.001	40.3426	44.6476	5.4177	5.66661	5.54846	chr17q24.2	17	17q24.2	66264338	66287405	23068	-	MCT6|MCT7
202847_at	PCK2	phosphoenolpyruvate carboxykinase 2 (mitochondrial)	132.599	874.604	96.0612	89.0886	1.38037	9.81724	5.43994	chr14q12	14	14q12	24563483	24573339	9857	+	PEPCK|PEPCK-M|PEPCK2
225987_at	STEAP4	STEAP family member 4	54.8538	183.854	26.0515	18.8041	2.10559	9.77731	5.32169	chr7q21.12	7	7q21.12	87905744	87936209	30466	-	DKFZp666D049|FLJ23153|STAMP2|TIARP|TNFAIP9
209383_at	DDIT3 /// NR1H3	DNA-damage-inducible transcript 3	164.658	1094.94	127.443	119.158	1.29201	9.18895	5.10782	chr11p11.2 /// chr12q13.1-q13.2	12	12q13.1-q13.2	57910371	57914300	3930	-	CEBPZ|CHOP|CHOP10|GADD153|MGC4154
219410_at	TMEM45A	transmembrane protein 45A	507.394	767.91	124.521	127.148	4.07478	6.03948	5.06738	chr3q12.2	3	3q12.2	100211463	100296285	84823	+	DERP7|FLJ10134
205476_at	CCL20	chemokine (C-C motif) ligand 20	249.483	2028.78	212.604	241.894	1.17347	8.38708	5.01272	chr2q33-q37	2	2q33-q37	228678558	228682280	3723	+	CKb4|LARC|MIP-3a|MIP3A|SCYA20|ST38
220177_s_at	TMPRSS3	transmembrane protease, serine 3	147.692	310.74	43.1038	48.4849	3.42643	6.409	5.00534	chr21q22.3	21	21q22.3	43791999	43816200	24202	-	DFNB10|DFNB8|ECHOS1|TADG12
202672_s_at	ATF3	activating transcription factor 3	305.801	1732.66	198.487	210.316	1.54066	8.23839	4.98642	chr1q32.3	1	1q32.3	212738697	212794117	55421	+	-
201313_at	ENO2	enolase 2 (gamma, neuronal)	320.052	338.157	65.2917	66.7743	4.90187	5.06418	4.98394	chr12p13	12	12p13	8642227	8651475	9249	+	NSE
219195_at	PPARGC1A	peroxisome proliferator-activated receptor gamma, coactivator 1 alpha	72.193	189.22	28.4842	24.6055	2.53449	7.69013	4.92398	chr4p15.1	4	4p15.1	24243466	24341439	97974	-	LEM6|PGC-1(alpha)|PGC-1v|PGC1|PGC1A|PPARGC1
209774_x_at	CXCL2	chemokine (C-X-C motif) ligand 2	232.682	1798.81	190.459	234.679	1.22169	7.66498	4.77843	chr4q21	4	4q21	74962752	74964997	2246	-	CINC-2a|GRO2|GROb|MGSA-b|MIP-2a|MIP2|MIP2A|SCYB2
209230_s_at	NUPR1	nuclear protein 1	69.8618	429.385	51.4033	53.6234	1.35909	8.00742	4.75352	chr16p11.2	16	16p11.2	28548662	28550495	1834	-	COM1|P8
203980_at	FABP4	fatty acid binding protein 4, adipocyte	127.58	95.2672	25.4485	22.2749	5.01326	4.27688	4.66956	chr8q21	8	8q21	82390732	82395473	4742	-	A-FABP|aP2
202912_at	ADM	adrenomedullin	2927.99	4153.57	755.104	819.604	3.87761	5.06778	4.49707	chr11p15.4	11	11p15.4	10448490	10450771	2282	+	AM
209189_at	FOS	v-fos FBJ murine osteosarcoma viral oncogene homolog	448.21	612.812	116.183	123.362	3.8578	4.9676	4.42933	chr14q24.3	14	14q24.3	75745531	75748913	3383	+	AP-1|C-FOS
212099_at	RHOB	ras homolog gene family, member B	1178.36	2625.85	411.767	447.604	2.86172	5.86647	4.42674	chr2p24	2	2p24	20646835	20649201	2367	+	ARH6|ARHB|MST081|MSTP081|RHOH6
217127_at	CTH	cystathionase (cystathionine gamma-lyase)	237.003	917.354	137.889	125.806	1.7188	7.29179	4.37762	chr1p31.1	1	1p31.1	70876955	70905253	28299	+	MGC9471
201466_s_at	JUN	jun oncogene	116.193	407.92	61.6749	59.0366	1.88395	6.90961	4.34186	chr1p32-p31	1	1p32-p31	59246463	59249785	3323	-	AP-1|AP1|c-Jun
202270_at	GBP1	guanylate binding protein 1, interferon-inducible, 67kDa	36.2664	59.9005	8.07517	14.7924	4.4911	4.04942	4.20539	chr1p22.2	1	1p22.2	89517987	89531043	13057	-	-
200632_s_at	NDRG1	N-myc downstream regulated 1	4449.3	6861.53	1323.5	1385.13	3.36177	4.95371	4.17585	chr8q24.3	8	8q24.3	134249414	134309547	60134	-	CAP43|CMT4D|DRG1|GC4|HMSNL|NDR1|NMSL|PROXY1|RIT42|RTP|TARG1|TDD5
202748_at	GBP2	guanylate binding protein 2, interferon-inducible	172.838	251.335	54.6117	48.4588	3.16485	5.18656	4.11536	chr1p22.2	1	1p22.2	89573310	89591799	18490	-	-
203854_at	CFI	complement factor I	48.4173	68.1846	10.9743	17.9274	4.4119	3.80337	4.03443	chr4q25	4	4q25	110661848	110723335	61488	-	C3B-INA|FI|IF|KAF
205792_at	WISP2	WNT1 inducible signaling pathway protein 2	369.864	793.469	147.478	143.223	2.50793	5.5401	4.00182	chr20q12-q13.1	20	20q12-q13.1	43343885	43356452	12568	+	CCN5|CT58|CTGF-L
203439_s_at	STC2	stanniocalcin 2	266.912	952.46	149.673	160.306	1.78329	5.94152	3.93372	chr5q35.2	5	5q35.2	172741726	172756506	14781	-	STC-2|STCRP
212810_s_at	SLC1A4	solute carrier family 1 (glutamate/neutral amino acid transporter), member 4	51.5048	229.437	36.6025	35.3538	1.40714	6.48975	3.90434	chr2p15-p13	2	2p15-p13	65215579	65250999	35421	+	ASCT1|SATT
205680_at	MMP10	matrix metallopeptidase 10 (stromelysin 2)	46.2744	322.786	44.6236	51.0644	1.037	6.32116	3.85692	chr11q22.3	11	11q22.3	102641234	102651344	10111	-	SL-2|STMY2
208886_at	H1F0	H1 histone family, member 0	94.6038	609.628	82.8942	100.104	1.14126	6.08997	3.84831	chr22q13.1	22	22q13.1	38201114	38203443	2330	+	H10|H1FV|MGC5241
218901_at	PLSCR4	phospholipid scramblase 4	62.5288	51.7939	15.734	14.421	3.97411	3.59155	3.79116	chr3q24	3	3q24	145910122	145968966	58845	-	TRA1
222662_at	PPP1R3B	protein phosphatase 1, regulatory (inhibitor) subunit 3B	165.734	278.523	56.6333	60.8605	2.92644	4.57642	3.78111	chr8p23.1	8	8p23.1	8993765	9008220	14456	-	FLJ14005|FLJ34675|GL|PPP1R4
1553972_a_at	CBS	cystathionine-beta-synthase	92.8298	299.754	52.938	51.5487	1.75356	5.81497	3.75726	chr21q22.3	21	21q22.3	44473301	44496040	22740	-	HIP4
224604_at	C4orf3	chromosome 4 open reading frame 3	1224.84	906.21	311.54	260.711	3.93157	3.47592	3.72398	chr4q26	4	4q26	120217574	120221968	4395	-	-
204597_x_at	STC1	stanniocalcin 1	355.232	261.906	78.5608	89.5337	4.52174	2.92523	3.67138	chr8p21-p11.2	8	8p21-p11.2	23699434	23712320	12887	-	STC
226325_at	ADSSL1	adenylosuccinate synthase like 1	464.155	455.437	125.552	128.162	3.69693	3.55361	3.62453	chr14q32.33	14	14q32.33	105190534	105213647	23114	+	FLJ38602
203559_s_at	ABP1	amiloride binding protein 1 (amine oxidase (copper-containing))	195.512	267.423	62.1344	66.6273	3.1466	4.01371	3.59528	chr7q34-q36	7	7q34-q36	150549573	150558379	8807	+	ABP|AOC1|DAO|DAO1|KAO
231779_at	IRAK2	interleukin-1 receptor-associated kinase 2	130.307	940.847	140.455	157.708	0.92775	5.96575	3.59251	chr3p25.3	3	3p25.3	10206563	10285427	78865	+	IRAK-2|MGC150550
226682_at	RORA	RAR-related orphan receptor A	110.911	153.384	39.7901	34.2673	2.78739	4.47611	3.56878	chr15q21.3	15	15q21.3	60780483	61521502	741020	-	DKFZp686M2414|MGC119326|MGC119329|NR1F1|ROR1|ROR2|ROR3|RZR-ALPHA|RZRA
205199_at	CA9	carbonic anhydrase IX	267.544	367.329	83.6171	94.4214	3.19963	3.89032	3.56593	chr9p13-p12	9	9p13-p12	35673915	35681156	7242	+	CAIX|MN
228575_at	IL20RB	interleukin 20 receptor beta	99.5322	361.814	66.3593	63.3513	1.4999	5.71124	3.55674	chr3q22.3	3	3q22.3	136676707	136729920	53214	+	DIRS1|FNDC6|IL-20R2|MGC34923
44783_s_at	HEY1	hairy/enhancer-of-split related with YRPW motif 1	1747.11	2416.6	587.238	587.515	2.97513	4.11325	3.54433	chr8q21	8	8q21	80676245	80680098	3854	-	BHLHb31|CHF2|HERP2|HESR1|HRT-1|MGC1274|OAF1
202643_s_at	TNFAIP3	tumor necrosis factor, alpha-induced protein 3	161.597	787.098	118.006	150.062	1.3694	5.24515	3.53901	chr6q23	6	6q23	138928721	138944581	15861	+	A20|MGC104522|MGC138687|MGC138688|OTUD7C|TNFA1P2
210512_s_at	VEGFA	vascular endothelial growth factor A	1103.75	2239.54	482.1	466.445	2.28947	4.80129	3.52466	chr6p12	6	6p12	45289577	45305849	16273	+	MGC70609|VEGF|VEGF-A|VPF
226899_at	UNC5B	unc-5 homolog B (C. elegans)	216.936	535.314	109.347	105.136	1.98393	5.09164	3.50728	chr10q22.1	10	10q22.1	72972298	73060749	88452	+	UNC5H2|p53RDL1
242625_at	RSAD2	radical S-adenosyl methionine domain containing 2	46.0563	203.399	34.3187	36.8684	1.34202	5.5169	3.50422	chr2p25.2	2	2p25.2	7017796	7038363	20568	+	2510004L01Rik|cig33|cig5|vig1
217257_at	SH3BP2	SH3-domain binding protein 2	104.698	141.707	37.0986	33.7438	2.82216	4.1995	3.47822	chr4p16.3	4	4p16.3	2794750	2842823	48074	+	3BP2|CRBM|CRPM|FLJ42079|RES4-23
213397_x_at	RNASE4	ribonuclease, RNase A family, 4	104.338	97.5064	31.1085	27.428	3.35402	3.55499	3.44819	chr14q11.1	14	14q11.1	21152372	21168758	16387	+	MGC9306|RNS4
218145_at	TRIB3	tribbles homolog 3 (Drosophila)	961.21	3459.57	619.472	684.167	1.55166	5.05661	3.3911	chr20p13-p12.2	20	20p13-p12.2	456158	473052	16895	+	C20orf97|NIPK|SINK|SKIP3|TRB3
202023_at	EFNA1	ephrin-A1	864.418	1658.85	366.604	378.362	2.35791	4.38431	3.3871	chr1q21-q22	1	1q21-q22	155100349	155107386	7038	+	B61|ECKLG|EFL1|EPLG1|LERK1|TNFAIP4
217564_s_at	CPS1	carbamoyl-phosphate synthetase 1, mitochondrial	2363.98	3246.68	891.104	769.256	2.65287	4.22055	3.37918	chr2q35	2	2q35	211342409	211543831	201423	+	-
219764_at	FZD10	frizzled homolog 10 (Drosophila)	844.611	1129.03	281.282	306.705	3.00272	3.68116	3.35661	chr12q24.33	12	12q24.33	130647032	130650285	3254	+	CD350|FZ-10|FzE7|hFz10
228256_s_at	EPB41L4A	erythrocyte membrane protein band 4.1 like 4A	379.527	445.609	144.519	101.443	2.62615	4.39272	3.35474	chr5q22.2	5	5q22.2	111498315	111755010	256696	-	EPB41L4|FLJ38738|NBL4
206101_at	ECM2	extracellular matrix protein 2, female organ and adipocyte specific	83.7987	325.866	60.151	62.0988	1.39314	5.24755	3.35105	chr9q22.3	9	9q22.3	95257599	95298252	40654	-	MGC126355|MGC126356
202499_s_at	SLC2A3	solute carrier family 2 (facilitated glucose transporter), member 3	619.938	755.633	201.472	209.544	3.07704	3.60609	3.34676	chr12p13.3	12	12p13.3	9649416	9666481	17066	-	FLJ90380|GLUT3
226535_at	ITGB6	integrin, beta 6	95.6707	75.854	26.5109	25.0139	3.60873	3.03247	3.32897	chr2q24.2	2	2q24.2	160958233	161056590	98358	-	-
217028_at	CXCR4	chemokine (C-X-C motif) receptor 4	65.7382	196.854	41.1038	38.529	1.59932	5.10924	3.29754	chr2q21	2	2q21	136871919	136875725	3807	-	CD184|D2S201E|FB22|HM89|HSY3RR|LAP3|LCR1|LESTR|NPY3R|NPYR|NPYRL|NPYY3R|WHIM
37028_at	PPP1R15A	protein phosphatase 1, regulatory (inhibitor) subunit 15A	145.352	764.711	131.856	145.379	1.10235	5.26012	3.28264	chr19q13.2	19	19q13.2	49375649	49379319	3671	+	GADD34
223168_at	RHOU	ras homolog gene family, member U	91.8538	184.359	41.1038	43.0841	2.23468	4.27904	3.28091	chr1q42.11-q42.3	1	1q42.11-q42.3	228870869	228882411	11543	+	ARHU|CDC42L1|DJ646B12.2|FLJ10616|WRCH1|fJ646B12.2|hG28K
205319_at	PSCA	prostate stem cell antigen	634.854	595.372	186.854	190.763	3.3976	3.121	3.25787	chr8q24.2	8	8q24.2	143761875	143764143	2269	+	PRO232
224657_at	ERRFI1	ERBB receptor feedback inhibitor 1	2629.79	5572.83	1277.94	1264.59	2.05783	4.40685	3.22617	chr1p36	1	1p36	8071779	8086393	14615	-	GENE-33|MIG-6|MIG6|RALT
233329_s_at	KRCC1	lysine-rich coiled-coil 1	66.3538	179.354	36.7382	39.5147	1.80613	4.53891	3.22227	chr2p11.2	2	2p11.2	88430632	88459116	28485	+	CHBP2|FLJ22333
219049_at	CSGALNACT1	chondroitin sulfate N-acetylgalactosaminyltransferase 1	356.309	695.725	169.853	156.72	2.09775	4.43929	3.22144	chr8p21.3	8	8p21.3	19261672	19540261	278590	-	CSGalNAcT-1|ChGn|FLJ11264|FLJ13760|beta4GalNAcT
201739_at	SGK1	serum/glucocorticoid regulated kinase 1	679.441	1266.62	292.382	314.277	2.32381	4.03027	3.20784	chr6q23	6	6q23	135231367	135380168	148802	-	SGK
210662_at	KYNU	kynureninase (L-kynurenine hydrolase)	543.536	1156.96	289.414	241.456	1.87806	4.7916	3.20323	chr2q22.2	2	2q22.2	143635195	143799885	164691	+	-
222847_s_at	EGLN3	egl nine homolog 3 (C. elegans)	441.769	529.031	150.558	154	2.93421	3.43527	3.18757	chr14q13.1	14	14q13.1	34393421	34420284	26864	-	FLJ21620|HIFPH3|MGC125998|MGC125999|PHD3
202620_s_at	PLOD2	procollagen-lysine, 2-oxoglutarate 5-dioxygenase 2	1976.93	1915.11	683.854	545.594	2.89086	3.51014	3.16568	chr3q23-q24	3	3q23-q24	145787227	145879282	92056	-	LH2|TLH
203961_at	NEBL	nebulette	66.9128	114.394	29.6587	27.6587	2.25609	4.13591	3.1632	chr10p12	10	10p12	21068902	21463116	394215	-	FLJ53769|LNEBL|MGC119746|MGC119747|bA56H7.1
205825_at	PCSK1	proprotein convertase subtilisin/kexin type 1	104.845	306.104	69.8666	62.8538	1.50065	4.87009	3.09635	chr5q15-q21	5	5q15-q21	95726119	95768952	42834	-	BMIQ12|NEC1|PC1|PC3|SPC3
209822_s_at	VLDLR	very low density lipoprotein receptor	61.0639	34.4529	15.6093	15.3914	3.91202	2.23845	3.08112	chr9p24	9	9p24	2621793	2654485	32693	+	CHRMQ1|FLJ35024|VLDLRCH
243386_at	CASZ1	castor zinc finger 1	97.755	110.624	31.5381	36.5033	3.09958	3.03051	3.06253	chr1p36.22	1	1p36.22	10696661	10856707	160047	-	CST|FLJ12223|FLJ20321|SRG|ZNF693|dJ734G22.1
238681_at	GDPD1	glycerophosphodiester phosphodiesterase domain containing 1	101.616	255.42	65.915	50.869	1.54162	5.02113	3.05723	chr17q22	17	17q22	57297834	57351873	54040	+	FLJ27503|FLJ37451|GDE4|MGC35046|UGPQ
208763_s_at	TSC22D3	TSC22 domain family, member 3	235.291	711.938	144.888	166.104	1.62395	4.2861	3.04583	chrXq22.3	X	Xq22.3	107427403	107489966	62564	-	DIP|DKFZp313A1123|DSIPI|GILZ|TSC-22R|hDIP
206100_at	CPM	carboxypeptidase M	96.9587	184.574	53.2635	39.3849	1.82036	4.68641	3.03872	chr12q14.3	12	12q14.3	69244955	69357020	112066	-	-
205207_at	IL6	interleukin 6 (interferon, beta 2)	151.066	461.551	101.246	101.108	1.49207	4.56493	3.02745	chr7p21	7	7p21	22817927	22822729	4803	+	BSF2|HGF|HSF|IFNB2|IL-6
201041_s_at	DUSP1	dual specificity phosphatase 1	2082.24	4516.38	1083.36	1097.14	1.92203	4.11649	3.0262	chr5q34	5	5q34	172195102	172198203	3102	-	CL100|HVH1|MKP-1|MKP1|PTPN10
226267_at	JDP2	Jun dimerization protein 2	165.668	609.11	122.354	134.782	1.35401	4.51924	3.01311	chr14q24.3	14	14q24.3	75894509	75939404	44896	+	JUNDM2
215446_s_at	LOX	lysyl oxidase	225.512	202.556	69.6038	72.8575	3.23994	2.78017	3.0048	chr5q23.2	5	5q23.2	121400161	121414055	13895	-	MGC105112
202770_s_at	CCNG2	cyclin G2	365.342	411.458	133.856	128.134	2.72937	3.21116	2.965	chr4q21.1	4	4q21.1	78078357	78091213	12857	+	-
206157_at	PTX3	pentraxin-related gene, rapidly induced by IL-1 beta	8.15986	51.1916	8.95589	11.1126	0.911116	4.60663	2.95745	chr3q25	3	3q25	157154580	157161417	6838	+	TNFAIP5|TSG-14
202022_at	ALDOC	aldolase C, fructose-bisphosphate	787.604	704.435	244.426	264.86	3.22226	2.65965	2.92967	chr17cen-q12	17	17cen-q12	26900133	26903951	3819	-	ALDC
215465_at	ABCA12	ATP-binding cassette, sub-family A (ABC1), member 12	28.8489	73.6795	22.3	13.1691	1.29367	5.59486	2.89064	chr2q34	2	2q34	215796266	216003151	206886	-	DKFZp434G232|FLJ41584|ICR2B|LI2
210538_s_at	BIRC3	baculoviral IAP repeat-containing 3	73.2718	394.372	86.7932	76.6873	0.844212	5.1426	2.86055	chr11q22	11	11q22	102188194	102208465	20272	+	AIP1|API2|CIAP2|HAIP1|HIAP1|MALT2|MIHC|RNF49
221107_at	CHRNA9	cholinergic receptor, nicotinic, alpha 9	347.535	585.038	160.841	165.187	2.16073	3.54168	2.86041	chr4p14	4	4p14	40778936	40798410	19475	+	HSA243342|MGC142109|MGC142135|NACHRA9
221478_at	BNIP3L	BCL2/adenovirus E1B 19kDa interacting protein 3-like	1466.59	1306.83	537.541	442.629	2.72832	2.95242	2.82952	chr8p21	8	8p21	26240523	26270644	30122	+	BNIP3a|NIX
222088_s_at	SLC2A14 /// SLC2A3	solute carrier family 2 (facilitated glucose transporter), member 14	289.01	339.884	114.976	107.367	2.51365	3.16564	2.82849	chr12p13.3 /// chr12p13.31	12	12p13.31	9544472	9594140	49669	-	DKFZp564K1672|GLUT14
217967_s_at	FAM129A	family with sequence similarity 129, member A	295.334	827.604	204.825	192.482	1.44189	4.29965	2.82638	chr1q25	1	1q25	184760166	184943682	183517	-	C1orf24|FLJ38228|GIG39|NIBAN
208078_s_at	SIK1	salt-inducible kinase 1	1824.61	2344.7	740.004	744.893	2.46568	3.1477	2.80781	chr21q22.3	21	21q22.3	44834395	44847002	12608	-	MSK|SIK|SNF1LK
201169_s_at	BHLHE40	basic helix-loop-helix family, member e40	160.752	338.676	85.5022	92.5535	1.88009	3.65924	2.80489	chr3p26	3	3p26	5021097	5026866	5770	+	BHLHB2|DEC1|FLJ99214|SHARP-2|STRA13|Stra14
201397_at	PHGDH	phosphoglycerate dehydrogenase	308.756	1022.83	235.44	244.267	1.3114	4.18736	2.77584	chr1p12	1	1p12	120254419	120286849	32431	+	3-PGDH|3PGDH|MGC3017|PDG|PGAD|PGD|PGDH|SERA
219806_s_at	C11orf75	chromosome 11 open reading frame 75	103.854	113.244	41.1038	37.5625	2.52662	3.01481	2.75973	chr11q13.3-q23.3	11	11q13.3-q23.3	93211638	93276546	64909	-	FN5
203574_at	NFIL3	nuclear factor, interleukin 3 regulated	773.829	1604.63	429.337	441.622	1.80238	3.6335	2.73085	chr9q22	9	9q22	94171327	94186144	14818	-	E4BP4|IL3BP1|NF-IL3A|NFIL3A
207076_s_at	ASS1	argininosuccinate synthetase 1	3739.52	6020.53	1770.54	1808.83	2.11208	3.32841	2.72675	chr9q34.1	9	9q34.1	133320094	133376661	56568	+	ASS|CTLN1
215078_at	SOD2	superoxide dismutase 2, mitochondrial	18.002	90.9192	18.07	21.941	0.996237	4.14381	2.72229	chr6q25.3	6	6q25.3	160747601	160761803	14203	-	IPO-B|MNSOD|Mn-SOD
213359_at	HNRNPD	heterogeneous nuclear ribonucleoprotein D (AU-rich element RNA binding protein 1, 37kDa)	213.713	265.724	90.2549	86.7245	2.36788	3.064	2.709	chr4q21.1-q21.2	4	4q21.1-q21.2	83274467	83295149	20683	-	AUF1|AUF1A|HNRPD|P37|hnRNPD0
209118_s_at	TUBA1A	tubulin, alpha 1a	159.828	167.527	59.8513	61.7202	2.67043	2.71429	2.69269	chr12q12-q14.3	12	12q12-q14.3	49578582	49582861	4280	-	B-ALPHA-1|FLJ25113|LIS3|TUBA3
229228_at	CREB5	cAMP responsive element binding protein 5	18.5379	76.1038	18.8849	16.2804	0.981626	4.67457	2.69134	chr7p15.1	7	7p15.1	28389121	28915757	526637	+	CRE-BPA
218880_at	FOSL2	FOS-like antigen 2	218.794	482.944	132.824	129.402	1.64725	3.73212	2.67608	chr2p23.3	2	2p23.3	28615779	28637516	21738	+	FLJ23306|FRA2
238790_at	LOC374443	CLR pseudogene	22.3061	98.3743	23.1078	22.1552	0.965307	4.44024	2.66621	chr12p13.31	12	12p13.31	14962061	14972428	10368	+	-
236313_at	CDKN2B	cyclin-dependent kinase inhibitor 2B (p15, inhibits CDK4)	91.1056	447.475	111.612	91.0285	0.816273	4.91577	2.65782	chr9p21	9	9p21	22002902	22009312	6411	-	CDK4I|INK4B|MTS2|P15|TP15|p15INK4b
223196_s_at	SESN2	sestrin 2	162.812	506.325	118.778	133.177	1.37073	3.80191	2.65579	chr1p35.3	1	1p35.3	28586006	28609002	22997	+	DKFZp761M0212|DKFZp761M02121|HI95|SES2|SEST2
204491_at	PDE4D	phosphodiesterase 4D, cAMP-specific (phosphodiesterase E3 dunce homolog, Drosophila)	247.429	450.879	142.176	121.425	1.7403	3.71324	2.64911	chr5q12	5	5q12	58264865	59189621	924757	-	DPDE3|HSPDE4D|PDE4DN2|STRK1
228964_at	PRDM1	PR domain containing 1, with ZNF domain	167.25	299.787	93.4329	82.8883	1.79006	3.61677	2.64879	chr6q21-q22.1	6	6q21-q22.1	107155767	107179385	23619	+	BLIMP1|MGC118922|MGC118923|MGC118924|MGC118925|PRDI-BF1
230679_at	WDR32	WD repeat domain 32	39.6734	48.8062	19.2402	14.2804	2.06201	3.41771	2.63956	chr9p13.2	9	9p13.2	37800790	37867666	66877	+	FLJ23201|MGC10765|MGC131781
36711_at	MAFF	v-maf musculoaponeurotic fibrosarcoma oncogene homolog F (avian)	782.805	2559.84	595.406	672.292	1.31474	3.80763	2.63678	chr22q13.1	22	22q13.1	38597998	38612514	14517	+	U-MAF
205765_at	CYP3A5	cytochrome P450, family 3, subfamily A, polypeptide 5	40.0769	68.963	20.3113	21.0458	1.97313	3.27681	2.63655	chr7q21.1	7	7q21.1	99245817	99277621	31805	-	CP35|P450PCN3|PCN3
1552701_a_at	CARD16	caspase recruitment domain family, member 16	434.354	500.184	195.354	161.894	2.22342	3.08959	2.61594	---	11	-	104912053	104916051	3999	-	COP|COP1|PSEUDO-ICE
226158_at	KLHL24	kelch-like 24 (Drosophila)	98.3849	168.345	61.5382	41.3003	1.59876	4.07611	2.59367	chr3q27.1	3	3q27.1	183353411	183402307	48897	+	DRE1|FLJ25796|KRIP6
224797_at	ARRDC3	arrestin domain containing 3	757.311	970.186	338.285	327.874	2.23867	2.95902	2.59322	chr5q14.3	5	5q14.3	90664541	90679149	14609	-	KIAA1376|TLIMP
215071_s_at	HIST1H2AC	histone cluster 1, H2ac	349.769	1027.74	267.954	265.226	1.30534	3.87497	2.58358	chr6p21.3	6	6p21.3	27353637	27354182	546	+	H2A/l|H2AFL|MGC99519|dJ221C16.4
203984_s_at	CASP9	caspase 9, apoptosis-related cysteine peptidase	471.862	1034.36	293.206	291.365	1.60932	3.55005	2.57663	chr1p36.3-p36.1	1	1p36.3-p36.1	15818791	15850790	32000	-	APAF-3|APAF3|CASPASE-9c|ICE-LAP6|MCH6
203563_at	AFAP1	actin filament associated protein 1	137.066	168.222	59.3768	59.8639	2.30841	2.81008	2.56027	chr4p16	4	4p16	7791816	7862997	71182	-	AFAP|AFAP-110|FLJ56849
201811_x_at	SH3BP5	SH3-domain binding protein 5 (BTK-associated)	428.175	441.837	169.576	173.241	2.52497	2.55042	2.53783	chr3p24.3	3	3p24.3	15296357	15382901	86545	-	SAB
229779_at	COL4A4	collagen, type IV, alpha 4	21.1154	26.8614	9.56046	9.36781	2.20861	2.86741	2.53466	chr2q35-q37	2	2q35-q37	227867427	228029275	161849	-	CA44
204194_at	BACH1	BTB and CNC homology 1, basic leucine zipper transcription factor 1	471.032	903.854	300.604	243.348	1.56695	3.71425	2.52759	chr21q22.11	21	21q22.11	30671220	30734215	62996	+	BACH-1
209173_at	AGR2	anterior gradient homolog 2 (Xenopus laevis)	944.684	940.241	387.597	359.344	2.43728	2.61655	2.52352	chr7p21.3	7	7p21.3	16885921	16898395	12475	-	AG2|GOB-4|HAG-2|XAG-2
201427_s_at	SEPP1	selenoprotein P, plasma, 1	170.645	338.397	113.354	88.6038	1.50542	3.81922	2.52054	chr5q31	5	5q31	42799982	42812024	12043	-	SELP|SeP
228499_at	PFKFB4	6-phosphofructo-2-kinase/fructose-2,6-biphosphatase 4	747.83	511.957	230.54	269.319	3.24381	1.90093	2.52028	chr3p22-p21	3	3p22-p21	48613565	48652666	39102	-	-
221864_at	ORAI3	ORAI calcium release-activated calcium modulator 3	430.426	673.012	212.816	228.56	2.02253	2.94458	2.5	chr16p11.2	16	16p11.2	30960405	30966259	5855	+	MGC13024|TMEM142C
217513_at	C17orf60	chromosome 17 open reading frame 60	51.4776	54.0165	23.5927	18.6518	2.18193	2.89605	2.49723	chr17q23.3	17	17q23.3	62461566	62464760	3195	+	MGC163278
217997_at	PHLDA1	pleckstrin homology-like domain, family A, member 1	328.405	1649.97	396.148	398.62	0.828997	4.13921	2.48925	chr12q15	12	12q15	76419227	76425556	6330	-	DT1P1B11|MGC131738|PHRIP|TDAG51
203075_at	SMAD2	SMAD family member 2	612.014	1038.51	339.283	329.714	1.80385	3.14971	2.46715	chr18q21.1	18	18q21.1	45359466	45457515	98050	-	JV18|JV18-1|MADH2|MADR2|MGC22139|MGC34440|hMAD-2|hSMAD2
202973_x_at	FAM13A	family with sequence similarity 13, member A	1015.86	825.037	412.625	340.625	2.46195	2.42213	2.44394	chr4q22.1	4	4q22.1	89647106	89978323	331218	-	FAM13A1|FLJ34562|MGC105131
236915_at	C4orf47	chromosome 4 open reading frame 47	55.8344	33.0078	17.6615	19.02	3.16136	1.73543	2.42199	chr4q35.1	4	4q35.1	186350545	186370821	20277	+	-
218651_s_at	LARP6	La ribonucleoprotein domain family, member 6	226.704	822.299	214.73	219.705	1.05576	3.74274	2.41464	chr15q23	15	15q23	71123889	71146498	22610	-	ACHN|FLJ11196
219147_s_at	C9orf95	chromosome 9 open reading frame 95	433.356	445.235	187.869	177.145	2.30669	2.51339	2.407	chr9q21.13	9	9q21.13	77676116	77703133	27018	-	FLJ20559|NRK1|RP11-235O14.2|bA235O14.2
239153_at	HOTAIR	hox transcript antisense RNA (non-protein coding)	31.1309	55.9393	23.541	12.8456	1.32241	4.35474	2.39292	chr12q13.13	12	12q13.13	54356096	54362515	6420	-	FLJ41747|HOXAS|NCRNA00072
227719_at	SMAD9	SMAD family member 9	284.716	463.505	184.645	129.046	1.54196	3.59177	2.38521	chr13q12-q14	13	13q12-q14	37422207	37494409	72203	-	MADH6|MADH9|SMAD8A|SMAD8B
230251_at	C6orf176	chromosome 6 open reading frame 176	156.61	295.354	102.089	87.6038	1.53406	3.37147	2.38262	chr6q27	6	6q27	167077057	167141065	64009	-	bA142J11.1
212325_at	LIMCH1	LIM and calponin homology domains 1	242.684	349.243	123.14	125.854	1.9708	2.77499	2.37728	chr4p13	4	4p13	41806095	42146075	339981	+	DKFZp434I0312|DKFZp686A01247|DKFZp686B2470|DKFZp686G18243|DKFZp686G2094|DKFZp781C1754|DKFZp781I1455|LIMCH1A|LMO7B|MGC72127
231798_at	NOG	noggin	166.354	284.372	98.6346	91.6814	1.68657	3.10174	2.3683	chr17q21-q22	17	17q21-q22	54671060	54672951	1892	+	SYM1|SYNS1
209598_at	PNMA2	paraneoplastic antigen MA2	24.4825	25.0146	11.4727	9.43767	2.13397	2.6505	2.3671	chr8p21.2	8	8p21.2	26362196	26371483	9288	-	KIAA0883|MA2|MM2|RGAG2
204669_s_at	RNF24	ring finger protein 24	201.594	248.501	95.2186	95.3538	2.11717	2.6061	2.36181	chr20p13-p12.1	20	20p13-p12.1	3973942	4058065	84124	-	G1L
219132_at	PELI2	pellino homolog 2 (Drosophila)	34.3591	47.3224	15.023	19.5945	2.2871	2.41509	2.35954	chr14q21	14	14q21	56585093	56768031	182939	+	-
205194_at	PSPH	phosphoserine phosphatase	236.104	618.083	185.173	177.595	1.27505	3.48029	2.35464	chr7p15.2-p15.1	7	7p15.2-p15.1	67132178	67172669	40492	-	PSP
224443_at	C1orf97	chromosome 1 open reading frame 97	131.942	239.693	81.6186	76.3144	1.61657	3.14086	2.35312	chr1q32.3	1	1q32.3	211556161	211605877	49717	+	FLJ27347|FLJ27348|MGC14801|RP11-318L16.3
225557_at	CSRNP1	AXIN1 up-regulated 1	109.753	268.315	77.3493	83.3373	1.41893	3.21962	2.35283	chr3p22	3	3p22	39225267	39236987	11721	-	CSRNP1|DKFZp566F164|FAM130B|TAIP-3|URAX1
226931_at	TMTC1	transmembrane and tetratricopeptide repeat containing 1	201.022	218.122	98.2364	80.1867	2.04631	2.72017	2.34915	chr12p11.22	12	12p11.22	34799112	35083077	283966	-	ARG99|FLJ31400|FLJ41625|OLF
204032_at	BCAR3	breast cancer anti-estrogen resistance 3	646.329	1651.61	485.151	493.354	1.33222	3.34771	2.34842	chr1p22.1	1	1p22.1	94027348	94147385	120038	-	KIAA0554|NSP2|SH2D3B
206026_s_at	TNFAIP6	tumor necrosis factor, alpha-induced protein 6	10.1163	31.9482	8.99548	8.98746	1.1246	3.55476	2.33914	chr2q23.3	2	2q23.3	152214105	152236560	22456	+	TSG-6|TSG6
1560477_a_at	SAMD11	sterile alpha motif domain containing 11	330.772	607.17	193.718	208.042	1.70749	2.91849	2.33458	chr1p36.33	1	1p36.33	1711838	1728177	16340	-	MGC45873
203325_s_at	COL5A1	collagen, type V, alpha 1	884.8	1090.01	408.927	438.05	2.16371	2.48833	2.3316	chr9q34.2-q34.3	9	9q34.2-q34.3	137533652	137736689	203038	+	-
221589_s_at	ALDH6A1	aldehyde dehydrogenase 6 family, member A1	157.224	253.462	90.326	86.7385	1.74063	2.92214	2.31941	chr14q24.3	14	14q24.3	74526869	74551196	24328	-	MGC40271|MMSADHA|MMSDH
203821_at	HBEGF	heparin-binding EGF-like growth factor	143.123	1119.23	268.766	277.061	0.532518	4.03966	2.31274	chr5q23	5	5q23	139712428	139726188	13761	-	DTR|DTS|DTSF|HEGFL
1553973_a_at	SPINK6	serine peptidase inhibitor, Kazal type 6	105.488	65.9064	31.5314	42.6099	3.34548	1.54674	2.31172	chr5q32	5	5q32	147582404	147594700	12297	+	BUSI2|MGC21394|UNQ844
219014_at	PLAC8	placenta-specific 8	3163.21	4377.18	1613.21	1659.4	1.96082	2.63781	2.30409	chr4q21.22	4	4q21.22	84011201	84035911	24711	-	C15|onzin
235191_at	LOC148189	hypothetical protein LOC148189	181.488	640.354	186.231	170.786	0.97453	3.74945	2.30197	chr19q12	19	19q12	28281401	28284848	3448	-	-
208436_s_at	IRF7	interferon regulatory factor 7	140.996	320.854	91.8538	108.844	1.535	2.94784	2.30122	chr11p15.5	11	11p15.5	677701	681146	3446	-	IRF-7H|IRF7A
227443_at	C9orf150	chromosome 9 open reading frame 150	49.6697	191.822	47.8678	57.0731	1.03764	3.361	2.30122	chr9p23	9	9p23	12775012	12823059	48048	+	FLJ38505|FLJ90271|HYST0841|MGC46502|bA3L8.2
211458_s_at	GABARAPL1 /// GABARAPL3	GABA(A) receptor-associated protein like 1	657.048	1914.5	570.143	551.661	1.15243	3.47043	2.29233	chr12p13.2 /// chr15q26.1	12	12p13.2	15526610	15536854	10245	+	APG8-LIKE|APG8L|ATG8|ATG8L|GEC1
219888_at	SPAG4	sperm associated antigen 4	125.104	210.051	73.3781	73.1038	1.70492	2.87333	2.28803	chr20q11.21	20	20q11.21	34203809	34208965	5157	+	-
207574_s_at	GADD45B	growth arrest and DNA-damage-inducible, beta	515.674	1163.86	367.975	366.467	1.40138	3.17588	2.28681	chr19p13.3	19	19p13.3	2476135	2478257	2123	+	DKFZp566B133|GADD45BETA|MYD118
201848_s_at	BNIP3	BCL2/adenovirus E1B 19kDa interacting protein 3	1408	1444.85	626.613	622.764	2.247	2.32007	2.28342	chr10q26.3	10	10q26.3	133781204	133795435	14232	-	NIP3
227542_at	SOCS6	suppressor of cytokine signaling 6	156.788	353.157	122.77	100.633	1.27709	3.50936	2.28262	chr18q22.2	18	18q22.2	67956137	67997434	41298	+	CIS4|HSPC060|SOCS4|SSI4|STAI4|STATI4
205896_at	SLC22A4	solute carrier family 22 (organic cation/ergothioneine transporter), member 4	355.795	645.136	212.638	226.218	1.67324	2.85184	2.28077	chr5q31.1	5	5q31.1	131630145	131679899	49755	+	MGC34546|MGC40524|OCTN1
217168_s_at	HERPUD1	homocysteine-inducible, endoplasmic reticulum stress-inducible, ubiquitin-like domain member 1	980.179	2566.22	752.236	812.114	1.30302	3.15993	2.26701	chr16q12.2-q13	16	16q12.2-q13	56965748	56977793	12046	+	HERP|KIAA0025|Mif1|SUP
225245_x_at	H2AFJ	H2A histone family, member J	1024.44	1259.85	480.05	528.604	2.13403	2.38336	2.2647	chr12p12	12	12p12	20072245	20075911	3667	+	FLJ10903|MGC921
229053_at	SYT17	synaptotagmin XVII	71.541	82.3492	32.8179	35.3179	2.17994	2.33166	2.25858	chr16p12.3	16	16p12.3	19179638	19278554	98917	+	-
226492_at	SEMA6D	sema domain, transmembrane domain (TM), and cytoplasmic domain, (semaphorin) 6D	15.3327	24.8937	9.54576	8.27431	1.60623	3.00855	2.25736	chr15q21.1	15	15q21.1	48010686	48066420	55735	+	FLJ11598|KIAA1479
207543_s_at	P4HA1	prolyl 4-hydroxylase, alpha polypeptide I	1304.67	1310.3	586.32	574.441	2.22519	2.281	2.25281	chr10q21.3-q23.1	10	10q21.3-q23.1	74766975	74856732	89758	-	P4HA
203725_at	GADD45A	growth arrest and DNA-damage-inducible, alpha	728.646	3417.46	909.822	931.842	0.800866	3.66742	2.25128	chr1p31.2-p31.1	1	1p31.2-p31.1	68150883	68154019	3137	+	DDIT1|GADD45
222592_s_at	ACSL5	acyl-CoA synthetase long-chain family member 5	314.18	287.436	135.567	131.702	2.31753	2.18247	2.25098	chr10q25.1-q25.2	10	10q25.1-q25.2	114133916	114188138	54223	+	ACS2|ACS5|FACL5
238893_at	LOC338758	hypothetical protein LOC338758	120.032	197.875	70.841	70.8021	1.69439	2.79477	2.24443	chr12q21.33	12	12q21.33	90101527	90105546	4020	+	-
233340_at	SPINK5L3	serine PI Kazal type 5-like 3	49.775	56.2791	28.2729	19.2723	1.76052	2.92022	2.2306	chr5q33.1	5	5q33.1	147648423	147665773	17351	+	HBVDNAPTP1|HESPINTOR|MGC149260
243351_at	FLJ31485	hypothetical gene supported by AK056047; AK056281; AK123838	89.408	115.053	45.6519	46.0809	1.95847	2.49676	2.22887	chr12q24.33	12	12q24.33	127624935	127655393	30459	-	FLJ31719|FLJ41844
207147_at	DLX2	distal-less homeobox 2	76.4035	181.618	59.6287	56.3122	1.28132	3.22519	2.22545	chr2q32	2	2q32	172964166	172967478	3313	-	TES-1|TES1
223378_at	GLIS2	GLIS family zinc finger 2	408.382	841.819	278.493	283.563	1.4664	2.96872	2.22434	chr16p13.3	16	16p13.3	4589173	4596546	7374	+	FLJ38247|NPHP7
231412_at	DKFZp686L14188	hypothetical gene supported by BX538329	63.4502	197.968	62.123	55.5823	1.02136	3.56172	2.22096	chr8q21.3	8	8q21.3	0	0	0		-
223739_at	PADI1	peptidyl arginine deiminase, type I	78.6038	109.104	45.6038	38.9467	1.72362	2.80136	2.22007	chr1p36.13	1	1p36.13	17531621	17572501	40881	+	HPAD10|PAD1|PDI|PDI1
235457_at	MAML2	mastermind-like 2 (Drosophila)	88.3244	107.354	48.468	39.8538	1.82232	2.69369	2.21551	chr11q21	11	11q21	95711440	96076344	364905	-	DKFZp686N0150|KIAA1819|MAM-3|MAM2|MAM3|MGC176701|MLL-MAML2
1552703_s_at	CARD16 /// CASP1	caspase recruitment domain family, member 16	516.565	594.354	268.03	234.546	1.92726	2.53406	2.21045	chr11q23	11	-	104912053	104916051	3999	-	COP|COP1|PSEUDO-ICE
205141_at	ANG	angiogenin, ribonuclease, RNase A family, 5	91.3777	78.806	39.2458	37.8316	2.32834	2.08307	2.20796	chr14q11.1-q11.2	14	14q11.1-q11.2	21152336	21162345	10010	+	ALS9|HEL168|MGC22466|MGC71966|RNASE4|RNASE5
235010_at	LOC729013	hypothetical protein LOC729013	238.016	246.063	107.294	112.105	2.21835	2.19494	2.20639	chr11p15.3	11	11p15.3	0	0	0		-
205122_at	TMEFF1	transmembrane protein with EGF-like and two follistatin-like domains 1	38.2589	49.4631	23.9261	15.857	1.59904	3.11932	2.20501	chr9q31	9	9q31	103235717	103339914	104198	+	C9orf2|H7365
219694_at	FAM105A	family with sequence similarity 105, member A	82.2809	74.7611	26.3029	44.98	3.12821	1.6621	2.20308	chr5p15.2	5	5p15.2	14604627	14639016	34390	+	FLJ11127|FLJ43660
201645_at	TNC	tenascin C	114.464	122.414	50.2594	57.2816	2.27746	2.13706	2.20268	chr9q33	9	9q33	117782805	117880486	97682	-	HXB|MGC167029|TN
225582_at	ITPRIP	inositol 1,4,5-triphosphate receptor interacting protein	210.257	445.354	142.238	156.83	1.47821	2.83972	2.19218	chr10q25.1	10	10q25.1	106071899	106093663	21765	-	DANGER|KIAA1754|bA127L20|bA127L20.2
215274_at	SLC12A3	solute carrier family 12 (sodium/chloride transporters), member 3	143.209	162.024	77.4205	61.8244	1.84975	2.62072	2.19206	chr16q13	16	16q13	56899119	56949762	50644	+	FLJ96318|NCCT|TSC
204415_at	IFI6	interferon, alpha-inducible protein 6	211.702	309.428	105.604	132.147	2.00468	2.34155	2.19192	chr1p35	1	1p35	27992572	27998724	6153	-	6-16|FAM14C|G1P3|IFI-6-16|IFI616
213317_at	CLIC5	chloride intracellular channel 5	15.7337	52.4134	14.4053	16.7369	1.09222	3.13162	2.18826	chr6p21.1-p12.1	6	6p21.1-p12.1	47419073	47600603	181531	-	CLIC5B|FLJ90663|MST130|MSTP130|dJ447E21.4
221827_at	RBCK1	RanBP-type and C3HC4-type zinc finger containing 1	1620.81	3602.85	1118.05	1275.88	1.44968	2.82381	2.18204	chr20p13	20	20p13	483557	506462	22906	+	C20orf18|HOIL1|RBCK2|RNF54|UBCE7IP3|XAP3|XAP4|ZRANB4
209566_at	INSIG2	insulin induced gene 2	336.156	320.175	157.046	143.907	2.14049	2.22487	2.18084	chr2q14.1	2	2q14.1	118846050	118867597	21548	+	MGC26273
227753_at	TMEM139	transmembrane protein 139	867.127	1416.1	531.693	515.604	1.63088	2.7465	2.18012	chr7q34	7	7q34	142982063	142985141	3079	+	FLJ90586
226597_at	REEP6	receptor accessory protein 6	179.876	142.217	72.0469	75.8307	2.49664	1.87546	2.1781	chr19p13.3	19	19p13.3	1491165	1497924	6760	+	C19orf32|DP1L1|FLJ25383|TB2L1
230559_x_at	FGD4	FYVE, RhoGEF and PH domain containing 4	44.7408	81.3538	33.1038	24.8107	1.35153	3.27898	2.17726	chr12p11.21	12	12p11.21	32655041	32798984	143944	+	CMT4H|DKFZp313E1818|DKFZp434K1572|FLJ34370|FLJ42663|FRABP|MGC57222|ZFYVE6
202201_at	BLVRB	biliverdin reductase B (flavin reductase (NADPH))	1331.1	1422.35	621.604	644.197	2.1414	2.20795	2.17527	chr19q13.1-q13.2	19	19q13.1-q13.2	40953691	40971725	18035	-	BVRB|FLR|MGC117413|SDR43U1
202510_s_at	TNFAIP2	tumor necrosis factor, alpha-induced protein 2	607.152	1150.06	409.795	399.811	1.4816	2.87652	2.17046	chr14q32	14	14q32	103592664	103603776	11113	+	B94
235620_x_at	ZMYM5	zinc finger, MYM-type 5	51.1366	124.358	49.5139	31.3996	1.03277	3.96049	2.16892	chr13q12	13	13q12	20397624	20437776	40153	-	HSPC050|MYM|ZNF198L1|ZNF237
227868_at	LOC154761	hypothetical LOC154761	109.091	81.834	42.2984	45.7818	2.57907	1.78748	2.16762	chr7q34	7	7q34	143509061	143533810	24750	-	FLJ58905
227337_at	ANKRD37	ankyrin repeat domain 37	312.555	358.321	152.373	157.762	2.05125	2.27127	2.16317	chr4q35.1	4	4q35.1	186317840	186321390	3551	+	Lrp2bp|MGC111507
224832_at	DUSP16	dual specificity phosphatase 16	495.504	755.163	287.687	290.951	1.72237	2.5955	2.1614	chr12p13	12	12p13	17772978	17859459	86482	-	KIAA1700|MGC129701|MGC129702|MKP-7|MKP7
219492_at	CHIC2	cysteine-rich hydrophobic domain 2	485.395	1300.37	400.919	425.356	1.21071	3.05714	2.16123	chr4q11	4	4q11	54875956	54930788	54833	-	BTL|MGC21173
212873_at	HMHA1	histocompatibility (minor) HA-1	508.876	732.104	289.234	285.056	1.75939	2.56828	2.16089	chr19p13.3	19	19p13.3	1067174	1086627	19454	+	HA-1|HLA-HA1|KIAA0223
209101_at	CTGF	connective tissue growth factor	47.1836	201.365	54.0224	61.0587	0.873408	3.2979	2.15977	chr6q23.1	6	6q23.1	133016448	133019647	3200	-	CCN2|HCS24|IGFBP8|MGC102839|NOV2
209205_s_at	LMO4	LIM domain only 4	333.52	959.73	302.785	296.262	1.10151	3.23947	2.15885	chr1p22.3	1	1p22.3	87794151	87814606	20456	+	-
218631_at	AVPI1	arginine vasopressin-induced 1	2345.82	5364.53	1748.49	1827.26	1.34163	2.93584	2.15629	chr10q24.2	10	10q24.2	99437181	99447015	9835	-	PP5395|RP11-548K23.7|VIP32|VIT32
204179_at	MB	myoglobin	190.515	291.494	114.412	109.135	1.66516	2.67094	2.15618	chr22q13.1	22	22q13.1	36002811	36019401	16591	-	MGC13548|PVALB
227698_s_at	RAB40C	RAB40C, member RAS oncogene family	582.522	662.604	283.359	294.635	2.05577	2.2489	2.15422	chr16p13.3	16	16p13.3	840953	879406	38454	+	RARL|RASL8C
210665_at	TFPI	tissue factor pathway inhibitor (lipoprotein-associated coagulation inhibitor)	274.242	494.512	181.443	175.47	1.51145	2.81821	2.1539	chr2q32	2	2q32	188328957	188419219	90263	-	EPI|LACI|TFI|TFPI1
208978_at	CRIP2	cysteine-rich protein 2	248.685	316.009	128.013	134.595	1.94266	2.34785	2.15033	chr14q32.3	14	14q32.3	105941131	105946500	5370	+	CRIP|CRP2|ESP1
212706_at	LOC100133005 /// RASA4	similar to HSPC047 protein	225.479	221.127	118.065	90.0202	1.90979	2.45642	2.14627	chr7q22 /// chr7q22.1	7	7q22.1	102120532	102213112	92581	-	-
230660_at	SERTAD4	SERTA domain containing 4	81.779	90.039	42.8125	37.3722	1.91017	2.40925	2.14278	chr1q32.1-q41	1	1q32.1-q41	210406195	210416460	10266	+	DJ667H12.2
207069_s_at	SMAD6	SMAD family member 6	174.666	267.923	104.085	102.869	1.67811	2.6045	2.13859	chr15q21-q22	15	15q21-q22	66994634	67074326	79693	+	HsT17432|MADH6|MADH7
232138_at	MBNL2	muscleblind-like 2 (Drosophila)	116.257	221.03	88.3431	69.3944	1.31597	3.18513	2.13828	chr13q32.1	13	13q32.1	97874574	98046374	171801	+	DKFZp781H1296|MBLL|MBLL39|MGC120625|MGC120626|MGC120628|PRO2032
228737_at	TOX2	TOX high mobility group box family member 2	169.868	259.001	102.725	97.9927	1.65362	2.64306	2.13668	chr20q13.12	20	20q13.12	42543492	42698256	154765	+	C20orf100|GCX-1|MGC15880|dJ1108D11.2|dJ495O3.1
220050_at	C9orf9	chromosome 9 open reading frame 9	112.664	208.919	81.2797	69.4579	1.38613	3.00784	2.1334	chr9q34	9	9q34	135754290	135765418	11129	+	FLJ26879
233938_at	C11orf86	chromosome 11 open reading frame 86	511.136	494.532	231.139	241.984	2.21137	2.04366	2.12559	chr11q13.1	11	11q13.1	66742754	66744479	1726	+	FLJ22675
212366_at	ZNF292	zinc finger protein 292	190.187	226.705	103.932	92.2106	1.82991	2.45855	2.12545	chr6q15	6	6q15	88284009	88392094	108086	+	FLJ13564|FLJ41479|KIAA0530|Nbla00365|ZFP292|ZN-16|Zn-15|bA393I2.3
226456_at	C16orf75	chromosome 16 open reading frame 75	627.509	1089.11	418.456	389.205	1.49958	2.79829	2.12542	chr16p13.13	16	16p13.13	11608616	11614921	6306	+	BLAP18|MGC24665|RMI2
239824_s_at	TMEM107	transmembrane protein 107	698	837.567	343.281	382.563	2.03332	2.18936	2.11556	chr17p13.1	17	17p13.1	8104549	8107967	3419	-	GRVS638|MGC10744|PRO1268
218789_s_at	C11orf71	chromosome 11 open reading frame 71	100.603	113.119	51.3148	49.7349	1.96051	2.27443	2.11502	chr11q14.2-q14.3	11	11q14.2-q14.3	114262170	114271139	8970	-	FLJ20010
202342_s_at	TRIM2	tripartite motif-containing 2	121.599	183.808	77.7412	66.6603	1.56415	2.75739	2.11498	chr4q31.3	4	4q31.3	154074270	154260474	186205	+	KIAA0517|RNF86
200974_at	ACTA2	actin, alpha 2, smooth muscle, aorta	104.466	187.072	61.8538	76.3004	1.68891	2.45179	2.11024	chr10q23.3	10	10q23.3	90694831	90751147	56317	-	AAT6|ACTSA
203882_at	IRF9	interferon regulatory factor 9	243.972	579.695	183.191	207.604	1.33179	2.79231	2.10767	chr14q11.2	14	14q11.2	24630422	24635774	5353	+	IRF-9|ISGF3|ISGF3G|p48
218983_at	C1RL	complement component 1, r subcomponent-like	321.162	378.636	179.094	153.535	1.79327	2.46612	2.10384	chr12p13.31	12	12p13.31	8823229	8838006	14778	-	C1RL1|C1RLP|C1r-LP|CLSPa
209333_at	ULK1	unc-51-like kinase 1 (C. elegans)	158.052	251.104	99.4158	95.2043	1.5898	2.63752	2.10233	chr12q24.3	12	12q24.3	132379279	132407696	28418	+	ATG1|FLJ38455|UNC51|Unc51.1
219956_at	GALNT6	UDP-N-acetyl-alpha-D-galactosamine:polypeptide N-acetylgalactosaminyltransferase 6 (GalNAc-T6)	105.578	83.2879	42.4731	47.5059	2.48577	1.75321	2.099	chr12q13	12	12q13	51745833	51785200	39368	-	GALNAC-T6|GalNAcT6
1555420_a_at	KLF7	Kruppel-like factor 7 (ubiquitous)	77.4957	141.993	52.1038	52.4845	1.48733	2.70542	2.09859	chr2q32	2	2q32	207945529	208030614	85086	-	UKLF
227925_at	FLJ39051	hypothetical gene supported by AK096370	111.962	224.368	87.9154	72.3843	1.27352	3.09968	2.09813	chr11q24.2	11	11q24.2	126224393	126225476	1084	-	-
224828_at	CPEB4	cytoplasmic polyadenylation element binding protein 4	61.6771	105.609	40.2026	39.6207	1.53416	2.66551	2.09571	chr5q21	5	5q21	173315331	173387313	71983	+	KIAA1673
206675_s_at	SKIL	SKI-like oncogene	25.6592	53.7496	19.2464	18.6534	1.33319	2.8815	2.09523	chr3q26	3	3q26	170075473	170110950	35478	+	SNO|SnoA|SnoN
213139_at	SNAI2	snail homolog 2 (Drosophila)	516.354	2006.25	604.854	599.838	0.853684	3.34466	2.09399	chr8q11	8	8q11	49830236	49833988	3753	-	MGC10182|SLUG|SLUGH1|WS2D
228855_at	NUDT7	nudix (nucleoside diphosphate linked moiety X)-type motif 7	56.6038	65.7758	29.6667	28.805	1.90799	2.28348	2.09297	chr16q23.1	16	16q23.1	77756411	77776154	19744	+	-
224391_s_at	SIAE	sialic acid acetylesterase	199.41	229.269	105.286	99.6514	1.89399	2.30071	2.09175	chr11q24	11	11q24	124505693	124543717	38025	-	CSE-C|LSE|MGC87009|YSG2
206109_at	FUT1	fucosyltransferase 1 (galactoside 2-alpha-L-fucosyltransferase, H blood group)	60.4752	171.664	51.787	59.2333	1.16777	2.8981	2.09096	chr19q13.3	19	19q13.3	49251268	49258647	7380	-	H|HH|HSC
225688_s_at	PHLDB2	pleckstrin homology-like domain, family B, member 2	1129.67	2809.83	1043.04	841.354	1.08306	3.33965	2.0906	chr3q13.2	3	3q13.2	111451327	111695364	244038	+	DKFZp313O2433|DKFZp434G227|DKFZp686J05113|FLJ21791|LL5b|LL5beta
213693_s_at	MUC1	mucin 1, cell surface associated	1103.52	1250.92	521.321	605.077	2.11677	2.06738	2.09024	chr1q21	1	1q21	155158300	155162700	4401	-	CD227|EMA|H23AG|MAM6|PEM|PEMT|PUM
209112_at	CDKN1B	cyclin-dependent kinase inhibitor 1B (p27, Kip1)	1211.01	1564.64	690.508	638.36	1.7538	2.45103	2.08873	chr12p13.1-p12	12	12p13.1-p12	18018828	18023831	5004	+	CDKN4|KIP1|MEN1B|MEN4|P27KIP1
208869_s_at	GABARAPL1	GABA(A) receptor-associated protein like 1	283.172	697.145	233.155	236.309	1.21452	2.95014	2.08816	chr12p13.2	12	12p13.2	15526610	15536854	10245	+	APG8-LIKE|APG8L|ATG8|ATG8L|GEC1
202149_at	NEDD9	neural precursor cell expressed, developmentally down-regulated 9	18.1586	80.0895	25.1365	21.9668	0.722398	3.64593	2.0858	chr6p25-p24	6	6p25-p24	12411994	12611049	199056	-	CAS-L|CAS2|CASL|CASS2|HEF1|dJ49G10.2|dJ761I2.1
201250_s_at	SLC2A1	solute carrier family 2 (facilitated glucose transporter), member 1	599.97	743.604	311.35	333.104	1.92699	2.23235	2.08482	chr1p35-p31.3	1	1p35-p31.3	43391046	43424847	33802	-	DYT17|DYT18|GLUT|GLUT1|MGC141895|MGC141896|PED
224569_s_at	IRF2BP2	interferon regulatory factor 2 binding protein 2	2153.46	3771.06	1359.15	1483.55	1.58441	2.54192	2.08412	chr1q42.3	1	1q42.3	234740015	234745271	5257	-	MGC72189
201990_s_at	CREBL2	cAMP responsive element binding protein-like 2	284.738	347.604	163.977	139.599	1.73645	2.49001	2.08297	chr12p13	12	12p13	17908970	17942189	33220	+	MGC117311|MGC138362
238013_at	PLEKHA2	pleckstrin homology domain containing, family A (phosphoinositide binding specific) member 2	555.773	880.828	325.116	364.579	1.70946	2.41602	2.08295	chr8p11.23	8	8p11.23	38758753	38831430	72678	+	FLJ25921|TAPP2
223315_at	NTN4	netrin 4	266.68	391.5	167.291	148.8	1.59411	2.63105	2.08225	chr12q22|12q22-q23	12	12q22|12q22-q23	96051583	96184536	132954	-	FLJ23180|PRO3091
201324_at	EMP1	epithelial membrane protein 1	821.643	1551.85	587.114	552.787	1.39946	2.80733	2.0822	chr12p12.3	12	12p12.3	18498531	18518631	20101	+	CL-20|EMP-1|TMP
226452_at	PDK1	pyruvate dehydrogenase kinase, isozyme 1	1014.33	959.706	516.788	431.379	1.96276	2.22474	2.08195	chr2q31.1	2	2q31.1	173420779	173463862	43084	+	-
219795_at	SLC6A14	solute carrier family 6 (amino acid transporter), member 14	17.2294	53.4224	19.0145	14.9221	0.90612	3.58009	2.08188	chrXq23-q24	X	Xq23-q24	115567774	115592625	24852	+	ATB(0+)|BMIQ11
207850_at	CXCL3	chemokine (C-X-C motif) ligand 3	38.4403	188.64	48.942	60.2632	0.785425	3.13027	2.07939	chr4q21	4	4q21	74902306	74904490	2185	-	CINC-2b|GRO3|GROg|MIP-2b|MIP2B|SCYB3
218309_at	CAMK2N1	calcium/calmodulin-dependent protein kinase II inhibitor 1	438.27	608.882	244.245	260.016	1.79439	2.34171	2.07661	chr1p36.12	1	1p36.12	20808884	20812728	3845	-	MGC22256|PRO1489|RP11-401M16.1
223179_at	YPEL3	yippee-like 3 (Drosophila)	155.474	245.16	92.2309	100.958	1.6857	2.42834	2.07379	chr16p11.2	16	16p11.2	72688182	72692085	3904	+	MGC10500
212096_s_at	MTUS1	mitochondrial tumor suppressor 1	389.504	606.104	261.104	219.325	1.49176	2.7635	2.07233	chr8p22	8	8p22	17501303	17658426	157124	-	ATIP|DKFZp586D1519|DKFZp686F20243|FLJ14295|KIAA1288|MP44|MTSG1
202402_s_at	CARS	cysteinyl-tRNA synthetase	322.436	1007.81	311.653	330.372	1.0346	3.05052	2.07195	chr11p15.5	11	11p15.5	3056010	3112491	56482	-	CARS1|CYSRS|MGC:11246
205382_s_at	CFD	complement factor D (adipsin)	681.354	978.076	399.99	401.104	1.70343	2.43846	2.07146	chr19p13.3	19	19p13.3	859665	863624	3960	+	ADIPSIN|ADN|DF|PFD
212912_at	RPS6KA2	ribosomal protein S6 kinase, 90kDa, polypeptide 2	59.3538	125.854	48.6714	41.0829	1.21948	3.06341	2.06349	chr6q27	6	6q27	167562220	168016996	454777	-	HU-2|MAPKAPK1C|RSK|RSK3|S6K-alpha|S6K-alpha2|p90-RSK3|pp90RSK3
221050_s_at	GTPBP2	GTP binding protein 2	237.854	741.241	245.984	228.604	0.966949	3.24247	2.06304	chr6p21-p12	6	6p21-p12	45139839	45148557	8719	-	MGC74725
203453_at	SCNN1A	sodium channel, nonvoltage-gated 1 alpha	2142.36	2378.73	1099.85	1092.91	1.94786	2.17651	2.06182	chr12p13	12	12p13	8072690	8101968	29279	-	ENaCa|ENaCalpha|FLJ21883|SCNEA|SCNN1
225864_at	FAM84B	family with sequence similarity 84, member B	731.672	1556.46	578.033	533.028	1.2658	2.92004	2.05942	chr8q24.21	8	8q24.21	127564687	127570466	5780	-	BCMP101|NSE2
230121_at	C1orf133	chromosome 1 open reading frame 133	181.365	277.354	97.0614	125.854	1.86856	2.20378	2.05782	chr1q32.2	1	1q32.2	210404804	210407466	2663	-	-
209457_at	DUSP5	dual specificity phosphatase 5	421.857	975.027	350.72	328.916	1.20283	2.96437	2.05534	chr10q25	10	10q25	112257625	112271302	13678	+	DUSP|HVH3
202599_s_at	NRIP1	nuclear receptor interacting protein 1	518.354	893.424	381.13	306.104	1.36005	2.9187	2.05429	chr21q11.2	21	21q11.2	16333556	16437126	103571	-	FLJ77253|RIP140
209185_s_at	IRS2	insulin receptor substrate 2	495.093	850.356	332.493	322.679	1.48903	2.63531	2.05358	chr13q34	13	13q34	110406184	110438914	32731	-	-
203913_s_at	HPGD	hydroxyprostaglandin dehydrogenase 15-(NAD)	300.584	390.104	180.843	155.651	1.66212	2.50628	2.0526	chr4q34-q35	4	4q34-q35	175411380	175443611	32232	-	15-PGDH|PGDH|PGDH1|SDR36C1
221918_at	PCTK2	PCTAIRE protein kinase 2	612.499	1312.53	487.078	451.302	1.2575	2.90832	2.05144	chr12q23.1	12	12q23.1	96672040	96794223	122184	-	PCTAIRE2
206599_at	LOC100133772 /// SLC16A5	similar to MCT	220.513	334.528	137.199	133.683	1.60725	2.50241	2.04902	chr17q25.1	Un	-	3525	12484	8960	-	-
227188_at	C21orf63	chromosome 21 open reading frame 63	69.7048	91.9057	43.2475	35.7785	1.61176	2.56874	2.04503	chr21q22.11	21	21q22.11	33784752	33887697	102946	+	B18|B19|C21orf64|PRED34|SUE21
225355_at	NEURL1B	neuralized-2	103.868	136.697	59.8299	58.0907	1.73606	2.35317	2.04006	chr5q35.1	5	5q35.1	172068276	172118543	50268	+	DKFZp761M1511|NEURL3
229872_s_at	LOC100132999	hypothetical protein LOC100132999	569.79	1016.33	374.454	403.356	1.52165	2.51969	2.03922	chr1q21.1	1	1q21.1	147930942	147931990	1049	+	-
219312_s_at	ZBTB10	zinc finger and BTB domain containing 10	81.3724	155.068	63.6309	52.8102	1.27882	2.93633	2.03056	chr8q13-q21.1	8	8q13-q21.1	81398448	81434610	36163	+	FLJ12752|RINZF
201310_s_at	C5orf13	chromosome 5 open reading frame 13	317.354	257.905	140.027	143.604	2.26638	1.79595	2.0282	chr5q22.1	5	5q22.1	23542469	23574029	31561	+	D4S114|P311|PRO1873|PTZ17
229090_at	LOC220930	hypothetical LOC220930	31.0101	57.3203	21.0364	22.6353	1.47412	2.53234	2.0226	chr10p11.23	10	10p11.23	31605457	31608024	2568	-	-
225804_at	CYB5D2	cytochrome b5 domain containing 2	134.334	229.752	83.1038	96.9373	1.61646	2.37011	2.02224	chr17p13.2	17	17p13.2	4058042	4072567	14526	+	MGC32124
202998_s_at	LOXL2	lysyl oxidase-like 2	951.639	1033.48	481.722	500.045	1.97549	2.06677	2.02198	chr8p21.3-p21.2	8	8p21.3-p21.2	23154410	23261722	107313	-	LOR2|WS9-14
226403_at	TMC4	transmembrane channel-like 4	145.152	213.04	96.7316	80.6272	1.50056	2.64228	2.01959	chr19q13.42	19	19q13.42	54663833	54676944	13112	-	MGC39329
209270_at	LAMB3	laminin, beta 3	812.362	2400.17	773.373	817.921	1.05041	2.93448	2.01882	chr1q32	1	1q32	209788215	209825820	37606	-	BM600-125KDA|FLJ99565|LAM5|LAMNB1
219543_at	PBLD	phenazine biosynthesis-like protein domain containing	50.5017	71.6957	31.4589	29.092	1.60532	2.46445	2.01809	chr10pter-q25.3	10	10pter-q25.3	70042417	70092684	50268	-	FLJ14767|FLJ35507|MAWBP|MAWDBP
205559_s_at	PCSK5	proprotein convertase subtilisin/kexin type 5	855.479	901.159	469.411	403.149	1.82245	2.2353	2.0132	chr9q21.3	9	9q21.3	78505560	78808357	302798	+	PC5|PC6|PC6A|SPC6
208786_s_at	MAP1LC3B	microtubule-associated protein 1 light chain 3 beta	498.81	1334	426.086	484.566	1.17068	2.75298	2.01264	chr16q24.2	16	16q24.2	87425801	87438380	12580	+	LC3B|MAP1A/1BLC3
202071_at	SDC4	syndecan 4	1131.99	3450.75	1067.35	1210.27	1.06056	2.85121	2.01207	chr20q12	20	20q12	43953928	43977064	23137	-	MGC22217|SYND4
202241_at	TRIB1	tribbles homolog 1 (Drosophila)	547.353	1072.67	412.053	395.488	1.32836	2.71227	2.00612	chr8q24.13	8	8q24.13	126442563	126450645	8083	+	C8FW|GIG2|SKIP1
1552566_at	BTBD16	BTB (POZ) domain containing 16	717.009	943.379	426.944	401.518	1.6794	2.34953	2.00418	chr10q26.13	10	10q26.13	124030821	124097676	66856	+	C10orf87|FLJ25359|MGC129864|MGC129865
202364_at	MXI1	MAX interactor 1	2406.66	2569.48	1237.1	1248.53	1.9454	2.058	2.00196	chr10q24-q25	10	10q24-q25	111967363	112047123	79761	+	MAD2|MGC43220|MXD2|MXI|bHLHc11
232230_at	C10orf75	chromosome 10 open reading frame 75	27.9705	55.4829	20.8882	20.8014	1.33906	2.66726	2.00178	chr10q24.31	10	10q24.31	102133333	102148111	14779	+	FLJ12974|bA34D15.5
223062_s_at	PSAT1	phosphoserine aminotransferase 1	1885.13	5676.88	1929.02	1849.51	0.977243	3.0694	2.00131	chr9q21.2	9	9q21.2	80912059	80945009	32951	+	EPIP|MGC1460|PSA|PSAT
239695_at	JAK1	Janus kinase 1 (a protein tyrosine kinase)	42.1038	72.9288	29.1039	28.4078	1.44667	2.5672	2.00016	chr1p32.3-p31.3	1	1p32.3-p31.3	65298906	65432187	133282	-	JAK1A|JAK1B|JTK3
202260_s_at	STXBP1	syntaxin binding protein 1	360.151	383.854	188.883	183.104	1.90674	2.09637	2.00009	chr9q34.1	9	9q34.1	130374568	130454995	80428	+	EIEE4|MUNC18-1|UNC18|hUNC18|rbSec1
227242_s_at	EBF3	early B-cell factor 3	8.9973	10.2599	20.1229	18.5693	0.447118	0.552518	0.497702	chr10q26.3	10	10q26.3	131633547	131762091	128545	-	COE3|O/E-2
238332_at	ANKRD29	ankyrin repeat domain 29	25.7659	35.4503	61.0843	62.0372	0.421809	0.571436	0.497202	chr18q11.2	18	18q11.2	21179977	21242849	62873	-	FLJ25053
209126_x_at	KRT6B	keratin 6B	504.604	476.837	1001.85	972.342	0.50367	0.4904	0.497134	chr12q12-q13	12	12q12-q13	52840435	52845910	5476	-	CK6B|K6B|KRTL1|PC2
203622_s_at	PNO1	partner of NOB1 homolog (S. cerevisiae)	1032.59	895.622	1920.1	1970.53	0.537776	0.454509	0.495603	chr2p14	2	2p14	68385005	68403091	18087	+	KHRBP1
212009_s_at	STIP1	stress-induced-phosphoprotein 1	987.812	489.727	1508.49	1479.1	0.654833	0.331098	0.494558	chr11q13	11	11q13	63953587	63972020	18434	+	HOP|IEF-SSP-3521|P60|STI1|STI1L
223541_at	HAS3	hyaluronan synthase 3	209.356	142.359	339.906	373.526	0.615923	0.381123	0.492991	chr16q22.1	16	16q22.1	69140160	69152622	12463	+	-
223707_at	RPL27A	ribosomal protein L27a	41.7946	23.94	63.2646	70.4925	0.660632	0.33961	0.491448	chr11p15	11	11p15	8821627	8829051	7425	+	FLJ43464|MGC10850|MGC17878|MGC87238
1554878_a_at	ABCD3	ATP-binding cassette, sub-family D (ALD), member 3	251.167	150.402	404.604	413.535	0.620772	0.363698	0.490832	chr1p22-p21	1	1p22-p21	94883933	94984219	100287	+	ABC43|PMP70|PXMP1
1557227_s_at	TPR	translocated promoter region (to activated MET oncogene)	145.615	169.993	340.326	305.737	0.427868	0.556012	0.488509	chr1q25	1	1q25	186280784	186344457	63674	-	-
219836_at	ZBED2	zinc finger, BED-type containing 2	44.6038	52.6987	98.2745	101.104	0.453869	0.521234	0.48803	chr3q13.13	3	3q13.13	111311747	111314166	2420	-	MGC10796
209781_s_at	KHDRBS3	KH domain containing, RNA binding, signal transduction associated 3	35.8805	30.8445	67.0474	69.7272	0.535152	0.44236	0.487847	chr8q24.2	8	8q24.2	136469716	136659849	190134	+	Etle|SALP|SLM-2|SLM2|T-STAR|TSTAR|etoile
212333_at	FAM98A	family with sequence similarity 98, member A	680.056	247.974	992.175	914.264	0.685419	0.271228	0.486787	chr2p22.3	2	2p22.3	33808729	33824362	15634	-	DKFZp564F0522|DKFZp686O03192
233071_at	RSPH4A	radial spokehead-like 3	14.5682	13.783	30.8225	27.5283	0.472647	0.500685	0.485874	chr6q22.1	6	6q22.1	117680717	117697208	16492	+	FLJ37974|MGC126303|dJ412I7.1
232182_at	LOC286272	hypothetical protein LOC286272	25.5691	8.80754	42.4081	28.5861	0.602929	0.308106	0.484217	chr9q12	9	9q12	0	0	0		-
215343_at	CCDC88C	coiled-coil domain containing 88C	17.8172	12.6116	31.203	31.7014	0.571008	0.397824	0.48373	chr14q32.12	14	14q32.12	91737667	91884133	146467	-	DAPLE|FLJ00354|HkRP2|KIAA1509
213262_at	SACS	spastic ataxia of Charlevoix-Saguenay (sacsin)	385.354	203.104	669.715	547.258	0.575399	0.37113	0.483542	chr13q12	13	13q12	23902965	24007841	104877	-	ARSACS|DKFZp686B15167
238439_at	ANKRD22	ankyrin repeat domain 22	149.883	187.952	366.604	333.104	0.408841	0.564245	0.482823	chr10q23.31	10	10q23.31	90579656	90611732	32077	-	MGC22805
205003_at	DOCK4	dedicator of cytokinesis 4	29.1039	39.7743	75.3341	69.6038	0.386331	0.571439	0.475226	chr7q31.1	7	7q31.1	111366164	111846462	480299	-	FLJ34238|KIAA0716|MGC134911|MGC134912
203119_at	CCDC86	coiled-coil domain containing 86	497.044	280.308	788.854	849.854	0.630084	0.32983	0.474369	chr11q12.2	11	11q12.2	60609429	60618561	9133	+	FLJ22321|MGC2574
215623_x_at	SMC4	structural maintenance of chromosomes 4	251.678	213.746	530.248	451.738	0.474643	0.473164	0.473962	chr3q26.1	3	3q26.1	160117430	160152741	35312	+	CAPC|SMC4L1|hCAP-C
238462_at	UBASH3B	ubiquitin associated and SH3 domain containing, B	86.5183	52.313	151.604	141.604	0.570687	0.369432	0.473491	chr11q24.1	11	11q24.1	122526398	122685187	158790	+	KIAA1959|MGC15437|STS-1|STS1|p70
219508_at	GCNT3	glucosaminyl (N-acetyl) transferase 3, mucin type	142.379	103.338	247.394	272.854	0.575517	0.37873	0.472308	chr15q21.3	15	15q21.3	59908788	59912199	3412	+	C2/4GnT|C2GnT-M|C2GnT2|GnT-M
205352_at	SERPINI1	serpin peptidase inhibitor, clade I (neuroserpin), member 1	33.6535	32.8621	75.9631	65.1038	0.443024	0.504765	0.471518	chr3q26.1	3	3q26.1	167453432	167543357	89926	+	DKFZp781N13156|PI12|neuroserpin
212563_at	BOP1	block of proliferation 1	276.904	192.597	483.675	516.984	0.5725	0.372539	0.469191	chr8q24.3	8	8q24.3	145486056	145515120	29065	-	KIAA0124
1564906_at	SNHG4	small nucleolar RNA host gene 4 (non-protein coding)	30.1658	19.8308	54.5255	52.2893	0.553242	0.379251	0.468068	chr5q31.2	5	5q31.2	138609778	138615286	5509	+	NCRNA00059|U19H
228433_at	NFYA	nuclear transcription factor Y, alpha	80.2307	42.2641	138.156	123.675	0.580724	0.341735	0.467838	chr6p21.3	6	6p21.3	42593388	42622828	29441	+	CBF-A|CBF-B|FLJ11236|HAP2|NF-YA
226269_at	GDAP1	ganglioside-induced differentiation-associated protein 1	94.4324	132.104	270.189	216.354	0.349505	0.610591	0.465604	chr8q21.11	8	8q21.11	75262618	75279345	16728	+	CMTRIA
206510_at	SIX2	SIX homeobox 2	113.185	71.3332	185.52	213.914	0.610094	0.333466	0.461948	chr2p16-p15	2	2p16-p15	45232324	45236542	4219	-	-
229309_at	ADRB1	adrenergic, beta-1-, receptor	34.3325	28.0256	68.5406	67.8071	0.500907	0.413313	0.457346	chr10q24-q26	10	10q24-q26	115803806	115806667	2862	+	ADRB1R|B1AR|BETA1AR|RHR
214580_x_at	KRT6A /// KRT6B /// KRT6C	keratin 6A	895.61	727.854	1731.2	1863.6	0.517334	0.390563	0.451613	chr12q12-q13 /// chr12q13.13	12	12q12-q13	52880958	52887181	6224	-	CK6A|CK6C|CK6D|K6A|K6C|K6D|KRT6C|KRT6D
210338_s_at	HSPA8	heat shock 70kDa protein 8	7129.45	2173.1	10386	10220.5	0.686451	0.212623	0.45144	chr11q24.1	11	11q24.1	122928200	122932844	4645	-	HSC54|HSC70|HSC71|HSP71|HSP73|HSPA10|LAP1|MGC131511|MGC29929|NIP71
209719_x_at	SERPINB3	serpin peptidase inhibitor, clade B (ovalbumin), member 3	298.352	169.494	550.755	493.299	0.541715	0.343592	0.448105	chr18q21.3	18	18q21.3	61322431	61329197	6767	-	HsT1196|SCC|SCCA-1|SCCA-PD|SCCA1|T4-A
225291_at	PNPT1	polyribonucleotide nucleotidyltransferase 1	523.664	388.091	1059.93	1000.16	0.494054	0.38803	0.44258	chr2p15	2	2p15	55861198	55921011	59814	-	DKFZp762K1914|OLD35|PNPASE|old-35
205349_at	GNA15	guanine nucleotide binding protein (G protein), alpha 15 (Gq class)	119.59	179.853	310.386	368.855	0.385294	0.487599	0.440849	chr19p13.3	19	19p13.3	3136191	3163766	27576	+	GNA16
210145_at	PLA2G4A	phospholipase A2, group IVA (cytosolic, calcium-dependent)	96.2301	82.5504	226.02	180.124	0.425758	0.458298	0.440189	chr1q25	1	1q25	186798032	186958113	160082	+	MGC126350|PLA2G4|cPLA2-alpha
227609_at	EPSTI1	epithelial stromal interaction 1 (breast)	27.0695	28.6015	59.6387	67.7728	0.453892	0.422021	0.436939	chr13q13.3	13	13q13.3	43462122	43566377	104256	-	BRESI1|MGC29634
202784_s_at	NNT	nicotinamide nucleotide transhydrogenase	33.3222	35.8538	79.1657	79.6491	0.420917	0.450146	0.435576	chr5p13.1-cen	5	5p13.1-cen	43602791	43705668	102878	+	MGC126502|MGC126503
229732_at	ZNF823	zinc finger protein 823	72.0505	51.5036	152.024	133.546	0.473941	0.385661	0.432657	chr19p13.2	19	19p13.2	11832080	11849760	17681	-	HSZFP36
210567_s_at	SKP2	S-phase kinase-associated protein 2 (p45)	348.231	217.127	631.76	685.532	0.551207	0.316728	0.429182	chr5p13	5	5p13	36152189	36184147	31959	+	FBL1|FBXL1|FLB1|MGC1366
222074_at	UROD	uroporphyrinogen decarboxylase	20.4224	12.7947	38.3225	39.5182	0.532909	0.323768	0.426732	chr1p34	1	1p34	45477830	45481341	3512	+	PCT
207526_s_at	IL1RL1	interleukin 1 receptor-like 1	30.8538	30.4833	68.6038	75.7124	0.449739	0.40262	0.425019	chr2q12	2	2q12	102927962	102968497	40536	+	DER4|FIT-1|MGC32623|ST2|ST2L|ST2V|T1
235349_at	FAM82A1	family with sequence similarity 82, member A1	54.0854	51.2865	137.123	115.852	0.39443	0.442692	0.416532	chr2p22.2	2	2p22.2	38177606	38294280	116675	+	BLOCK18|FAM82A|FLJ32954|FLJ38143|MGC33318|PRO34163|PYST9371|RMD2|hRMD-2|hRMD-4
240770_at	TMEM171	transmembrane protein 171	48.9308	45.007	120.336	106.067	0.406618	0.424328	0.414915	chr5q13.2	5	5q13.2	72416402	72427641	11240	+	PRP2
205466_s_at	HS3ST1	heparan sulfate (glucosamine) 3-O-sulfotransferase 1	112.297	147.689	300.369	327.775	0.373862	0.450581	0.413896	chr4p16	4	4p16	11864401	11894954	30554	-	3OST|3OST1
1569582_at	LOC201651	similar to Arylacetamide deacetylase (AADAC)	47.9929	50.8775	123.694	115.936	0.387998	0.438839	0.412596	chr3q25.1	3	3q25.1	151488244	151502682	14439	+	-
219985_at	HS3ST3A1	heparan sulfate (glucosamine) 3-O-sulfotransferase 3A1	31.6187	34.1038	73.9862	88.3001	0.427359	0.386226	0.404978	chr17p12-p11.2	17	17p12-p11.2	13424332	13530566	106235	-	30ST3A1|3OST3A1
226809_at	LOC100216479		19.7553	24.0231	56.9392	51.4714	0.346955	0.466727	0.40382	---
204580_at	MMP12	matrix metallopeptidase 12 (macrophage elastase)	19.3912	17.246	56.3788	35.9058	0.343945	0.480312	0.397003	chr11q22.3	11	11q22.3	102733464	102745712	12249	-	HME|MGC138506|MME
1552309_a_at	NEXN	nexilin (F actin binding protein)	20.8583	18.5412	54.3274	45.6038	0.383938	0.406572	0.394267	chr1p31.1	1	1p31.1	78354200	78409580	55381	+	MGC104234|MGC138865|MGC138866|NELIN
208776_at	PSMD11	proteasome (prosome, macropain) 26S subunit, non-ATPase, 11	264.706	128.752	506.044	506.609	0.523089	0.254145	0.388542	chr17q11.2	17	17q11.2	30771502	30808042	36541	+	MGC3844|Rpn6|S9|p44.5
204105_s_at	NRCAM	neuronal cell adhesion molecule	37.5921	32.3497	95.1088	85.4154	0.395253	0.378734	0.387437	chr7q31.1-q31.2	7	7q31.1-q31.2	107788082	108096826	308745	-	KIAA0343|MGC138845|MGC138846
203889_at	SCG5	secretogranin V (7B2 protein)	15.0237	16.6914	34.4665	47.4946	0.435894	0.351438	0.386954	chr15q13-q14	15	15q13-q14	32933870	32989298	55429	+	7B2|P7B2|SGNE1|SgV
239108_at	FAR2	fatty acyl CoA reductase 2	14.5166	15.2554	40.3984	36.6414	0.359336	0.416343	0.38645	chr12p11.22	12	12p11.22	34522215	34632754	110540	+	FLJ10462|MLSTD1|SDR10E2
227037_at	PLD6	phospholipase D family, member 6	126.438	119.537	303.542	338.904	0.416544	0.352717	0.382873	chr17p11.2	17	17p11.2	18043902	18049225	5324	-	-
223784_at	TMEM27	transmembrane protein 27	22.7428	25.2252	64.3557	63.4913	0.353392	0.397302	0.375198	chrXp22	X	Xp22	19760941	19798641	37701	-	NX-17|NX17
244669_at	SNHG5 /// SNORD50A /// SNORD50B	small nucleolar RNA host gene 5 (non-protein coding)	121.038	82.1038	284.09	258.092	0.426056	0.318119	0.374675	chr6q14.3	6	6q14.3	86813919	86815645	1727	-	C6orf160|MGC16362|NCRNA00044|U50HG|bA33E24.2
209160_at	AKR1C3	aldo-keto reductase family 1, member C3 (3-alpha hydroxysteroid dehydrogenase, type II)	737.163	425.718	1620.46	1548.64	0.45491	0.274898	0.366944	chr10p15-p14	10	10p15-p14	5136568	5149878	13311	+	DD3|DDX|HA1753|HAKRB|HAKRe|HSD17B5|KIAA0119|hluPGFS
209125_at	KRT6A	keratin 6A	1130.51	947.523	2791.93	2884.66	0.404923	0.32847	0.366072	chr12q12-q13	12	12q12-q13	52880958	52887181	6224	-	CK6A|CK6C|CK6D|K6A|K6C|K6D|KRT6C|KRT6D
200800_s_at	HSPA1A /// HSPA1B	heat shock 70kDa protein 1A	2409.94	653.694	4246.6	4172.47	0.567498	0.156668	0.363892	chr6p21.3	6	6p21.3	33381540	33383968	2429	+	FLJ54303|FLJ54370|FLJ54392|FLJ54408|FLJ75127|HSP70-1|HSP70-1A|HSP70I|HSP72|HSPA1|HSPA1B
205625_s_at	CALB1	calbindin 1, 28kDa	570.633	962.051	2252.35	1961.35	0.253351	0.490505	0.363739	chr8q21.3-q22.1	8	8q21.3-q22.1	91070838	91095107	24270	-	CALB
235296_at	EIF5A2	eukaryotic translation initiation factor 5A2	146.706	98.3538	348.152	326.253	0.421386	0.301465	0.363372	chr3q26.2	3	3q26.2	170606204	170626426	20223	-	EIF-5A2|eIF5AII
224032_x_at	SPANXA1 /// SPANXA2	sperm protein associated with the nucleus, X-linked, family member A1	58.4624	54.3658	164.59	151.79	0.355201	0.358165	0.356623	chrXq27.1	X	Xq27.1	141072907	141073938	1032	-	NAP-X|SPAN-Xa|SPAN-Xb|SPANX|SPANX-A2|SPANX-C|SPANX-D|SPANXA2|SPANXC|SPANXD
201820_at	KRT5	keratin 5	171.104	131.686	423.83	434.854	0.403708	0.302829	0.352621	chr12q12-q13	12	12q12-q13	52908359	52914243	5885	-	CK5|DDD|EBS2|K5|KRT5A
200644_at	MARCKSL1	MARCKS-like 1	107.171	87.6038	271.49	286.354	0.394749	0.305928	0.349156	chr1p35.1	1	1p35.1	32799440	32801834	2395	-	F52|MACMARCKS|MLP|MLP1|MRP
208025_s_at	HMGA2	high mobility group AT-hook 2	177.013	132.104	460.561	444.829	0.384341	0.296976	0.341418	chr12q15	12	12q15	66218240	66360071	141832	+	BABL|HMGI-C|HMGIC|LIPO|STQTL9
208744_x_at	HSPH1	heat shock 105kDa/110kDa protein 1	658.501	424.091	1612.77	1641.09	0.408304	0.258419	0.332709	chr13q12.3	13	13q12.3	31710762	31736117	25356	-	DKFZp686M05240|HSP105|HSP105A|HSP105B|KIAA0201|NY-CO-25
209699_x_at	AKR1C2	aldo-keto reductase family 1, member C2 (dihydrodiol dehydrogenase 2; bile acid binding protein; 3-alpha hydroxysteroid dehydrogenase, type III)	2209.18	1359.32	5591.06	5135.25	0.395126	0.264705	0.332687	chr10p15-p14	10	10p15-p14	5031965	5060207	28243	-	AKR1C-pseudo|BABP|DD|DD2|DDH2|HAKRD|HBAB|MCDR2
201110_s_at	THBS1	thrombospondin 1	64.2688	84.1398	222.976	245.131	0.288232	0.343244	0.31704	chr15q15	15	15q15	39873280	39889668	16389	+	THBS|THBS-1|TSP|TSP1
206653_at	POLR3G	polymerase (RNA) III (DNA directed) polypeptide G (32kD)	94.261	38.6038	217.232	201.959	0.433919	0.191146	0.316955	chr5q14.3	5	5q14.3	89770681	89810369	39689	+	RPC32|RPC7
218435_at	DNAJC15	DnaJ (Hsp40) homolog, subfamily C, member 15	76.9493	60.4961	212.732	221.114	0.361719	0.273596	0.316806	chr13q14.1	13	13q14.1	43597362	43683306	85945	+	DNAJD1|HSD18|MCJ
201825_s_at	SCCPDH	saccharopine dehydrogenase (putative)	66.0003	67.5679	224.324	212.118	0.294218	0.318539	0.306038	chr1q44	1	1q44	246887378	246931439	44062	+	CGI-49|FLJ43187|RP11-439E19.2
201667_at	GJA1	gap junction protein, alpha 1, 43kDa	249.104	138.104	722.104	606.354	0.344969	0.227761	0.291471	chr6q21-q23.2	6	6q21-q23.2	122501175	122515303	14129	+	CX43|DFNB38|GJAL|ODDD
1558308_at	FLJ33297	hypothetical gene supported by AK090616	175.604	127.836	529.811	516.01	0.331446	0.247739	0.290145	chr12p13.33	12	12p13.33	0	0	0		-
205114_s_at	CCL3 /// CCL3L1 /// CCL3L3 /// LOC728830	chemokine (C-C motif) ligand 3	59.6604	55.6702	163.421	255.909	0.365072	0.21754	0.275036	chr17q11-q21 /// chr17q21.1	17	17q11-q21	34415602	34417506	1905	-	G0S19-1|LD78ALPHA|MIP-1-alpha|MIP1A|SCYA3
220921_at	SPANXB1 /// SPANXB2 /// SPANXF1	SPANX family, member B1	32.4162	22.1106	105.344	114.415	0.307717	0.19325	0.248121	chrXq27.1	X	Xq27.1	140458407	140458599	193	+	B1|SPANX-B|SPANXB
206343_s_at	NRG1	neuregulin 1	93.6038	165.855	524.751	522.808	0.178377	0.31724	0.24768	chr8p12	8	8p12	31497268	32622073	1124806	+	ARIA|GGF|GGF2|HGL|HRG|HRG1|HRGA|NDF|SMDF
220922_s_at	SPANXA1 /// SPANXA2 /// SPANXB1 /// SPANXB2 /// SPANXC /// SPANXF1	sperm protein associated with the nucleus, X-linked, family member A1	77.3544	39.7548	258.343	243.329	0.299426	0.163379	0.233438	chrXq27.1	X	Xq27.1	141072907	141073938	1032	-	NAP-X|SPAN-Xa|SPAN-Xb|SPANX|SPANX-A2|SPANX-C|SPANX-D|SPANXA2|SPANXC|SPANXD
1562102_at	AKR1C1	aldo-keto reductase family 1, member C1 (dihydrodiol dehydrogenase 1; 20-alpha (3-alpha)-hydroxysteroid dehydrogenase)	18.3245	9.09565	91.0898	62.8913	0.20117	0.144625	0.178075	chr10p15-p14	10	10p15-p14	2385	9221	6837	+	2-ALPHA-HSD|20-ALPHA-HSD|C9|DD1|DDH|DDH1|H-37|HAKRC|MBAB|MGC8954
213764_s_at	MFAP5	microfibrillar associated protein 5	17.032	10.909	87.3629	80.1731	0.194957	0.136068	0.166777	chr12p13.1-p12.3	12	12p13.1-p12.3	10336125	10353038	16914	-	MAGP2|MP25
228956_at	UGT8	UDP glycosyltransferase 8	5.50174	4.38219	34.5806	29.2445	0.159099	0.149846	0.154859	chr4q26	4	4q26	115519611	115598202	78592	+	CGT
209351_at	KRT14	keratin 14	49.3538	45.6038	281.943	359.077	0.175049	0.127003	0.148135	chr17q12-q21	17	17q12-q21	39738531	39743147	4617	-	CK14|EBS3|EBS4|K14|NFJ
204614_at	SERPINB2	serpin peptidase inhibitor, clade B (ovalbumin), member 2	25.6047	31.1396	230.149	245.997	0.111253	0.126585	0.119174	chr18q21.3	18	18q21.3	61554939	61571124	16186	+	HsT1201|PAI|PAI-2|PAI2|PLANH2
Note: The red and green color indicates relative high and low expression, respectively.
