# Supplementary material for: Integrated Analysis of Differential miRNA and mRNA Expression Profiles in Human Radioresistant and Radiosensitive Nasopharyngeal Carcinoma Cells
Source: PLoS One. 2014 Jan 31;9(1):e87767. doi: 10.1371/journal.pone.0087767 (PMC3909230; doi:10.1371/journal.pone.0087767)
Supplement: Table S5 — KEGG pathway annotation of 174 target genes with an inverse correlation expression of 11 miRNAs. (XLS) [file pone.0087767.s007.xls]

## Sheet: KEGG pathway
Supplementary Table S5. KEGG pathway annotation of 174 target genes with an inverse correlation expression of 11 miRNAs
Pathway	Count	p-Value	q-Value	Gene	Input Symbol
p53 signaling pathway	7	1.88e-09	6.14e-08	CASP9;CCNG2;GADD45A;GADD45B;IGFBP3;SESN2;THBS1	CASP9;CCNG2;GADD45A;GADD45B;IGFBP3;SESN2;THBS1
TGF-beta signaling pathway	7	9.71e-09	1.59e-07	BMP2;CDKN2B;INHBE;NOG;SMAD2;SMAD9;THBS1	BMP2;CDKN2B;INHBE;NOG;SMAD2;SMAD9;THBS1
ECM-receptor interaction	6	2.34e-07	2.61e-06	COL4A4;LAMB3;SDC4;TNC;COL4A6;THBS1	COL4A4;LAMB3;SDC4;TNC;COL4A6;THBS1
Focal adhesion	8	2.39e-07	2.61e-06	COL4A4;JUN;LAMB3;PDPK1;TNC;VEGFA;COL4A6;THBS1	COL4A4;JUN;LAMB3;PDK1;TNC;VEGFA;COL4A6;THBS1
Small cell lung cancer	6	2.7e-07	2.72e-06	CASP9;CDKN1B;CDKN2B;COL4A4;LAMB3;COL4A6	CASP9;CDKN1B;CDKN2B;COL4A4;LAMB3;COL4A6
MAPK signaling pathway	8	2.18e-06	1.19e-05	DUSP1;DUSP16;DUSP5;FOS;GADD45A;GADD45B;JUN;RPS6KA2	DUSP1;DUSP16;DUSP5;FOS;GADD45A;GADD45B;JUN;RPS6KA2
Colorectal cancer	5	6.09e-06	2.96e-05	CASP9;FOS;FZD10;JUN;SMAD2	CASP9;FOS;FZD10;JUN;SMAD2
mTOR signaling pathway	4	1.96e-05	7.56e-05	PDPK1;RPS6KA2;ULK1;VEGFA	PDK1;RPS6KA2;ULK1;VEGFA
Cell cycle	5	3.31e-05	0.000121	CDKN1B;CDKN2B;GADD45A;GADD45B;SMAD2	CDKN1B;CDKN2B;GADD45A;GADD45B;SMAD2
Adipocytokine signaling pathway	4	5.37e-05	0.000169	ACSL5;IRS2;PPARGC1A;SLC2A1	ACSL5;IRS2;PPARGC1A;SLC2A1
Renal cell carcinoma	4	6.74e-05	0.000192	EGLN3;JUN;SLC2A1;VEGFA	EGLN3;JUN;SLC2A1;VEGFA
Pancreatic cancer	4	7.51e-05	0.000209	CASP9;JAK1;SMAD2;VEGFA	CASP9;JAK1;SMAD2;VEGFA
Prostate cancer	4	0.000155	0.000382	CASP9;CDKN1B;CREB5;PDPK1	CASP9;CDKN1B;CREB5;PDK1
Cytokine-cytokine receptor interaction	6	0.000157	0.000382	BMP2;CXCL2;IL6;IL8;INHBE;VEGFA	BMP2;CXCL2;IL6;IL8;INHBE;VEGFA
Toll-like receptor signaling pathway	4	0.000274	0.000608	FOS;IL6;IL8;JUN	FOS;IL6;IL8;JUN
Bladder cancer	3	0.000288	0.000628	IL8;VEGFA;THBS1	IL8;VEGFA;THBS1
Glycine, serine and threonine metabolism	3	0.000309	0.000642	CBS;CTH;PSAT1	CBS;CTH;PSAT1
Cysteine metabolism	2	0.000698	0.00115684	CARS;CTH	CARS;CTH
Insulin signaling pathway	4	0.000857	0.00132132	IRS2;PDPK1;PPARGC1A;PPP1R3B	IRS2;PDK1;PPARGC1A;PPP1R3B
Epithelial cell signaling in Helicobacter pylori infection	3	0.00129002	0.00162492	HBEGF;IL8;JUN	HBEGF;IL8;JUN
Methionine metabolism	2	0.00221829	0.00237221	CBS;CTH	CBS;CTH
ErbB signaling pathway	3	0.00240593	0.00249122	CDKN1B;HBEGF;JUN	CDKN1B;HBEGF;JUN
Nitrogen metabolism	2	0.00241515	0.00249122	CPS1;CTH	CPS1;CTH
Selenoamino acid metabolism	2	0.00283265	0.00280059	CBS;CTH	CBS;CTH
T cell receptor signaling pathway	3	0.00453996	0.00415898	FOS;JUN;PDK1	FOS;JUN;PDK1
Regulation of autophagy	2	0.00509421	0.00447697	GABARAPL1;ULK1	GABARAPL1;ULK1
Arginine and proline metabolism	2	0.0053832	0.00460915	CPS1;P4HA1	CPS1;P4HA1
ABC transporters - General	2	0.00795642	0.00641151	ABCA12;ABCG1	ABCA12;ABCG1
