# Supplementary material for: Integrated Analysis of Differential miRNA and mRNA Expression Profiles in Human Radioresistant and Radiosensitive Nasopharyngeal Carcinoma Cells
Source: PLoS One. 2014 Jan 31;9(1):e87767. doi: 10.1371/journal.pone.0087767 (PMC3909230; doi:10.1371/journal.pone.0087767)
Supplement: Table S6 — miRNA-target gene pairs with an inverse correlation of expression. (XLS) [file pone.0087767.s008.xls]

## Sheet: miRNA-gene pair
Supplementary Table S6. miRNA-target gene pairs with an inverse correlation of expression
miRNA	gene
hsa-let-7e	ADRB1
hsa-let-7e	GDAP1
hsa-let-7e	HMGA2
hsa-let-7e	KRT5
hsa-let-7e	MARCKSL1
hsa-let-7e	NNT
hsa-let-7e	SIX2
hsa-let-7e	THBS1
hsa-let-7e	ZNF823
hsa-miR-130a	ACSL5
hsa-miR-130a	ANG
hsa-miR-130a	ARRDC3
hsa-miR-130a	C8orf4
hsa-miR-130a	CASP9
hsa-miR-130a	CDKN2B
hsa-miR-130a	COL4A4
hsa-miR-130a	CPEB4
hsa-miR-130a	CREB5
hsa-miR-130a	EGLN3
hsa-miR-130a	ERRFI1
hsa-miR-130a	FAM129A
hsa-miR-130a	FOS
hsa-miR-130a	FOSL2
hsa-miR-130a	GABARAPL1
hsa-miR-130a	GADD45A
hsa-miR-130a	GADD45B
hsa-miR-130a	MAFF
hsa-miR-130a	MMP10
hsa-miR-130a	NEBL
hsa-miR-130a	NOG
hsa-miR-130a	PDE4D
hsa-miR-130a	PDK1
hsa-miR-130a	PLSCR4
hsa-miR-130a	PPARGC1A
hsa-miR-130a	RBCK1
hsa-miR-130a	RPS6KA2
hsa-miR-130a	SDC4
hsa-miR-130a	SESN2
hsa-miR-130a	SLC2A1
hsa-miR-130a	SLC2A3
hsa-miR-130a	SMAD2
hsa-miR-130a	SOCS6
hsa-miR-130a	SOD2
hsa-miR-130a	STC1
hsa-miR-130a	STEAP4
hsa-miR-130a	STXBP1
hsa-miR-130a	TMTC1
hsa-miR-130a	TRIM2
hsa-miR-130a	VEGFA
hsa-miR-130a	WDR32
hsa-miR-183*	ARRDC3
hsa-miR-183*	BNIP3L
hsa-miR-183*	EGR1
hsa-miR-183*	NRIP1
hsa-miR-183*	SOCS6
hsa-miR-183*	TRIM2
hsa-miR-193b	CALB1
hsa-miR-193b	CCDC88C
hsa-miR-193b	MARCKSL1
hsa-miR-193b	PSMD11
hsa-miR-193b	SMC4
hsa-miR-203	AFAP1
hsa-miR-203	ANKRD37
hsa-miR-203	ARRDC3
hsa-miR-203	AVPI1
hsa-miR-203	BACH1
hsa-miR-203	BCAR3
hsa-miR-203	BMP2
hsa-miR-203	C1RL
hsa-miR-203	C8orf4
hsa-miR-203	CBS
hsa-miR-203	CCNG2
hsa-miR-203	CDKN2B
hsa-miR-203	COL4A4
hsa-miR-203	CPEB4
hsa-miR-203	CPM
hsa-miR-203	CPS1
hsa-miR-203	CREB5
hsa-miR-203	CREBL2
hsa-miR-203	CSGALNACT1
hsa-miR-203	CXCL2
hsa-miR-203	DLX2
hsa-miR-203	DUSP5
hsa-miR-203	EGR1
hsa-miR-203	EMP1
hsa-miR-203	FAM105A
hsa-miR-203	FAM129A
hsa-miR-203	FAM84B
hsa-miR-203	FOS
hsa-miR-203	FOSL2
hsa-miR-203	GABARAPL1
hsa-miR-203	HPGD
hsa-miR-203	IL6
hsa-miR-203	IL8
hsa-miR-203	IRAK2
hsa-miR-203	IRS2
hsa-miR-203	JAK1
hsa-miR-203	JUN
hsa-miR-203	KLHL24
hsa-miR-203	LIMCH1
hsa-miR-203	MBNL2
hsa-miR-203	MTUS1
hsa-miR-203	MXI1
hsa-miR-203	NEBL
hsa-miR-203	NEDD9
hsa-miR-203	NFIL3
hsa-miR-203	PCSK1
hsa-miR-203	PDE4D
hsa-miR-203	PELI2
hsa-miR-203	PHLDA1
hsa-miR-203	PHLDB2
hsa-miR-203	PPARGC1A
hsa-miR-203	PPP1R3B
hsa-miR-203	RNASE4
hsa-miR-203	SLC1A4
hsa-miR-203	SLC2A3
hsa-miR-203	SLC6A14
hsa-miR-203	SMAD2
hsa-miR-203	SMAD9
hsa-miR-203	SNAI2
hsa-miR-203	SOCS6
hsa-miR-203	STEAP4
hsa-miR-203	TFPI
hsa-miR-203	TNC
hsa-miR-203	TRIM2
hsa-miR-203	WDR32
hsa-miR-203	ZNF292
hsa-miR-23a	ADM
hsa-miR-23a	ARRDC3
hsa-miR-23a	BNIP3L
hsa-miR-23a	C11orf75
hsa-miR-23a	CDKN2B
hsa-miR-23a	COL4A4
hsa-miR-23a	CPEB4
hsa-miR-23a	CPM
hsa-miR-23a	CPS1
hsa-miR-23a	CREB5
hsa-miR-23a	CXCL2
hsa-miR-23a	DUSP5
hsa-miR-23a	ENO2
hsa-miR-23a	FAM129A
hsa-miR-23a	FUT1
hsa-miR-23a	GBP1
hsa-miR-23a	GBP2
hsa-miR-23a	HPGD
hsa-miR-23a	IL8
hsa-miR-23a	INHBE
hsa-miR-23a	INSIG2
hsa-miR-23a	IRS2
hsa-miR-23a	JAK1
hsa-miR-23a	KLHL24
hsa-miR-23a	NEDD9
hsa-miR-23a	NTN4
hsa-miR-23a	PCTK2
hsa-miR-23a	PFKFB4
hsa-miR-23a	PHLDA1
hsa-miR-23a	PLEKHA2
hsa-miR-23a	PNMA2
hsa-miR-23a	PPARGC1A
hsa-miR-23a	PRDM1
hsa-miR-23a	RNASE4
hsa-miR-23a	RSAD2
hsa-miR-23a	SAMD11
hsa-miR-23a	SEMA6D
hsa-miR-23a	SERTAD4
hsa-miR-23a	SESN2
hsa-miR-23a	SLC16A6
hsa-miR-23a	SLC2A1
hsa-miR-23a	SLC6A14
hsa-miR-23a	SMAD2
hsa-miR-23a	SOCS6
hsa-miR-23a	TNFAIP2
hsa-miR-23a	TNFAIP3
hsa-miR-23a	TNFAIP6
hsa-miR-23a	TRIB1
hsa-miR-23a	TRIM2
hsa-miR-23a	ZNF292
hsa-miR-24	ABCG1
hsa-miR-24	ADM
hsa-miR-24	ADSSL1
hsa-miR-24	AFAP1
hsa-miR-24	AGR2
hsa-miR-24	BACH1
hsa-miR-24	BLVRB
hsa-miR-24	BNIP3L
hsa-miR-24	CBS
hsa-miR-24	CDKN1B
hsa-miR-24	CPM
hsa-miR-24	CPS1
hsa-miR-24	CREB5
hsa-miR-24	CREBL2
hsa-miR-24	DLX2
hsa-miR-24	DUSP16
hsa-miR-24	EMP1
hsa-miR-24	ENO2
hsa-miR-24	FOS
hsa-miR-24	FOSL2
hsa-miR-24	FUT1
hsa-miR-24	FZD10
hsa-miR-24	GALNT6
hsa-miR-24	GDPD1
hsa-miR-24	INHBE
hsa-miR-24	IRAK2
hsa-miR-24	JUN
hsa-miR-24	KLHL24
hsa-miR-24	LAMB3
hsa-miR-24	LOX
hsa-miR-24	MMP10
hsa-miR-24	MXI1
hsa-miR-24	NDRG1
hsa-miR-24	NEDD9
hsa-miR-24	PADI1
hsa-miR-24	PCTK2
hsa-miR-24	PDE4D
hsa-miR-24	PDK1
hsa-miR-24	PFKFB4
hsa-miR-24	PHLDA1
hsa-miR-24	PLOD2
hsa-miR-24	PRDM1
hsa-miR-24	PSCA
hsa-miR-24	RAB40C
hsa-miR-24	RNF24
hsa-miR-24	SLC6A14
hsa-miR-24	SMAD2
hsa-miR-24	SOCS6
hsa-miR-24	STC2
hsa-miR-24	TFPI
hsa-miR-24	TMTC1
hsa-miR-24	TNFAIP2
hsa-miR-24	TRIB3
hsa-miR-24	TSC22D3
hsa-miR-24	ULK1
hsa-miR-24	VEGFA
hsa-miR-24	WDR32
hsa-miR-30a	ABCA12
hsa-miR-30a	BACH1
hsa-miR-30a	BNIP3L
hsa-miR-30a	C8orf4
hsa-miR-30a	CAMK2N1
hsa-miR-30a	CARS
hsa-miR-30a	CBS
hsa-miR-30a	CPEB4
hsa-miR-30a	CSGALNACT1
hsa-miR-30a	CTH
hsa-miR-30a	ERRFI1
hsa-miR-30a	FAM105A
hsa-miR-30a	FZD10
hsa-miR-30a	GABARAPL1
hsa-miR-30a	GALNT6
hsa-miR-30a	GBP1
hsa-miR-30a	INSIG2
hsa-miR-30a	IRF2BP2
hsa-miR-30a	IRS2
hsa-miR-30a	JAK1
hsa-miR-30a	JUN
hsa-miR-30a	KLHL24
hsa-miR-30a	LIMCH1
hsa-miR-30a	MAP1LC3B
hsa-miR-30a	MBNL2
hsa-miR-30a	METTL7A
hsa-miR-30a	NEBL
hsa-miR-30a	NRIP1
hsa-miR-30a	P4HA1
hsa-miR-30a	PCTK2
hsa-miR-30a	PDE4D
hsa-miR-30a	PFKFB4
hsa-miR-30a	PHLDB2
hsa-miR-30a	PPARGC1A
hsa-miR-30a	PPP1R3B
hsa-miR-30a	PRDM1
hsa-miR-30a	PSAT1
hsa-miR-30a	RHOB
hsa-miR-30a	RPS6KA2
hsa-miR-30a	RSAD2
hsa-miR-30a	SEMA6D
hsa-miR-30a	SLC1A4
hsa-miR-30a	SLC2A3
hsa-miR-30a	SMAD2
hsa-miR-30a	SOCS6
hsa-miR-30a	SOD2
hsa-miR-30a	STC1
hsa-miR-30a	STEAP4
hsa-miR-30a	STXBP1
hsa-miR-30a	TMEFF1
hsa-miR-30a	TMTC1
hsa-miR-30a	TNFAIP2
hsa-miR-30a	TRIB3
hsa-miR-30a	TRIM31
hsa-miR-31*	CDKN2B
hsa-miR-31*	EMP1
hsa-miR-31*	FOS
hsa-miR-31*	HBEGF
hsa-miR-31*	IL6
hsa-miR-31*	IL8
hsa-miR-31*	SOD2
hsa-miR-545	ABCG1
hsa-miR-545	ACSL5
hsa-miR-545	AFAP1
hsa-miR-545	ARRDC3
hsa-miR-545	BMP2
hsa-miR-545	C11orf75
hsa-miR-545	C16orf75
hsa-miR-545	C8orf4
hsa-miR-545	CASP9
hsa-miR-545	CDKN2B
hsa-miR-545	CPEB4
hsa-miR-545	CPM
hsa-miR-545	CREB5
hsa-miR-545	CREBL2
hsa-miR-545	DUSP1
hsa-miR-545	EGLN3
hsa-miR-545	EGR1
hsa-miR-545	EMP1
hsa-miR-545	FOSL2
hsa-miR-545	FZD10
hsa-miR-545	GABARAPL1
hsa-miR-545	GALNT6
hsa-miR-545	GTPBP2
hsa-miR-545	H1F0
hsa-miR-545	HERPUD1
hsa-miR-545	HMHA1
hsa-miR-545	IGFBP3
hsa-miR-545	IRAK2
hsa-miR-545	JAK1
hsa-miR-545	LIMCH1
hsa-miR-545	LMO4
hsa-miR-545	METTL7A
hsa-miR-545	MXI1
hsa-miR-545	NEBL
hsa-miR-545	NEDD9
hsa-miR-545	NRIP1
hsa-miR-545	P4HA1
hsa-miR-545	PCSK1
hsa-miR-545	PDE4D
hsa-miR-545	PELI2
hsa-miR-545	PHLDA1
hsa-miR-545	PHLDB2
hsa-miR-545	PSAT1
hsa-miR-545	RHOU
hsa-miR-545	RNASE4
hsa-miR-545	RPS6KA2
hsa-miR-545	SESN2
hsa-miR-545	SLC1A4
hsa-miR-545	SMAD2
hsa-miR-545	SNAI2
hsa-miR-545	SOCS6
hsa-miR-545	SPINK6
hsa-miR-545	STC1
hsa-miR-545	STC2
hsa-miR-545	STEAP4
hsa-miR-545	TFPI
hsa-miR-545	TMTC1
hsa-miR-660	ABCA12
hsa-miR-660	ADM
hsa-miR-660	AFAP1
hsa-miR-660	ARRDC3
hsa-miR-660	C9orf150
hsa-miR-660	CLIC5
hsa-miR-660	FUT1
hsa-miR-660	IL8
hsa-miR-660	INHBE
hsa-miR-660	IRS2
hsa-miR-660	LIMCH1
hsa-miR-660	LOX
hsa-miR-660	METTL7A
hsa-miR-660	MTUS1
hsa-miR-660	PBLD
hsa-miR-660	PPARGC1A
hsa-miR-660	SDC4
hsa-miR-660	SEMA6D
hsa-miR-660	SLC1A4
hsa-miR-660	STEAP4
hsa-miR-660	TMEM139
hsa-miR-660	WDR32
Note: The red and green color indicates relative high and low expression, respectively.
